# Supplementary material for: 1,4-Bis(2-pyridylimino­meth­yl)benzene
Source: Acta Crystallogr Sect E Struct Rep Online. 2009 Oct 7;65(Pt 11):o2659. doi: 10.1107/S1600536809039853 (PMC2971234; doi:10.1107/S1600536809039853)
Supplement: Supplementary file 1 [file e-65-o2659-sup1.cif]

##############################################################################
###                                                                        ###
###        Electronic paper (Acta Crystallographica Section E)             ###
###                                                                        ###
##############################################################################
#                                                                            #
# This CIF contains the data in a paper accepted for publication in Acta     #
# Crystallographica Section E. It conforms to the requirements of Notes      #
# for Authors for Section E, and has been peer reviewed under the auspices   #
# of the IUCr Commission on Journals.                                        #
#                                                                            #
# Full details of the Crystallographic Information File format               #
# are given in the paper "The Crystallographic Information File (CIF):       #
# a New Standard Archive File for Crystallography" by S. R. Hall, F. H.      #
# Allen and I. D. Brown [Acta Cryst. (1991), A47, 655-685].                  #
#                                                                            #
# The current version of the core CIF dictionary is obtainable from          #
# ftp://ftp.iucr.org/pub/cif_core.dic. The current version number is 2.4.    #
#                                                                            #
# Software is freely available for graphical display of the structure(s) in  #
# this CIF.  For information consult the CIF home page http://www.iucr.org/  #
# cif/home.html                                                              #
#                                                                            #
# This file may be used for bona fide research purposes within the           #
# scientific community so long as proper attribution is given to the journal # 
# article from which it was obtained.                                        #
#                                                                            #
##############################################################################
                                             
data_global
_audit_creation_method     SHELXL-97
_journal_date_recd_electronic     2009-09-28
_journal_date_accepted     2009-09-30
_journal_name_full     'Acta Crystallographica, Section E'
_journal_year     2009
_journal_volume     65
_journal_issue     11
_journal_page_first     o2659
_journal_page_last     o2659
_journal_paper_category     QO
_journal_coeditor_code     XU2625
_publ_contact_author
;
     Dr. Seik Weng Ng
     Department of Chemistry
     University of Malaya
     50603 Kuala Lumpur
     Malaysia
;
_publ_contact_author_email     seikweng@um.edu.my
_publ_contact_author_fax     '03 7967 4193'
_publ_contact_author_phone     '03 7967 6778'
_publ_section_title
;
1,4-Bis(2-pyridyliminomethyl)benzene
;
loop_
    _publ_author_name
    _publ_author_address
    'Huo, Li-Hua'
;
College of Chemistry and Materials Science
Heilongjiang University
Harbin 150080
People's Republic of China
;
    'Gao, Shan'
;
College of Chemistry and Materials Science
Heilongjiang University
Harbin 150080
People's Republic of China
;
    'Ng, Seik Weng'
;
     Department of Chemistry
     University of Malaya
     50603 Kuala Lumpur
     Malaysia
;
_publ_section_synopsis     .
data_I
_audit_creation_method     SHELXL-97
_chemical_name_systematic
;
1,4-Bis(2-pyridyliminomethyl)benzene
;
_chemical_name_common     ?
_chemical_formula_moiety     'C18 H14 N4'
_chemical_formula_sum     'C18 H14 N4'
_chemical_formula_iupac     'C18 H14 N4'
_chemical_formula_weight     286.33
_chemical_melting_point     ?
_symmetry_cell_setting     Monoclinic
_symmetry_space_group_name_H-M     'P 21/n'
_symmetry_space_group_name_Hall     '-P 2yn'
loop_
    _symmetry_equiv_pos_as_xyz
    'x, y, z'
    '-x+1/2, y+1/2, -z+1/2'
    '-x, -y, -z'
    'x-1/2, -y-1/2, z-1/2'
_cell_length_a     6.1579(8)
_cell_length_b     18.911(3)
_cell_length_c     6.5956(11)
_cell_angle_alpha     90.00
_cell_angle_beta     109.746(5)
_cell_angle_gamma     90.00
_cell_volume     722.90(18)
_cell_formula_units_Z     2
_cell_measurement_reflns_used     3577
_cell_measurement_theta_min     3.5
_cell_measurement_theta_max     27.5
_cell_measurement_temperature     293(2)
_exptl_crystal_description     Prism
_exptl_crystal_colour     Colorless
_exptl_crystal_size_max     0.30
_exptl_crystal_size_mid     0.26
_exptl_crystal_size_min     0.21
_exptl_crystal_density_diffrn     1.315
_exptl_crystal_density_meas     ?
_exptl_crystal_density_method     'not measured'
_exptl_crystal_F_000     300
_exptl_absorpt_coefficient_mu     0.081
_exptl_absorpt_correction_type     Multi-scan
_exptl_absorpt_process_details     '(ABSCOR; Higashi, 1995)'
_exptl_absorpt_correction_T_min     0.9760
_exptl_absorpt_correction_T_max     0.9831
_diffrn_ambient_temperature     293(2)
_diffrn_radiation_type     MoK\a
_diffrn_radiation_wavelength     0.71073
_diffrn_radiation_source     'fine-focus sealed tube'
_diffrn_radiation_monochromator     graphite
_diffrn_measurement_device_type     'Rigaku R-AXIS RAPID IP'
_diffrn_measurement_method     \w
_diffrn_detector_area_resol_mean     ?
_diffrn_reflns_number     7013
_diffrn_reflns_av_R_equivalents     0.0480
_diffrn_reflns_av_sigmaI/netI     0.0405
_diffrn_reflns_theta_min     3.45
_diffrn_reflns_theta_max     27.48
_diffrn_reflns_theta_full     27.48
_diffrn_measured_fraction_theta_max     0.997
_diffrn_measured_fraction_theta_full     0.997
_diffrn_reflns_limit_h_min     -7
_diffrn_reflns_limit_h_max     7
_diffrn_reflns_limit_k_min     -24
_diffrn_reflns_limit_k_max     24
_diffrn_reflns_limit_l_min     -8
_diffrn_reflns_limit_l_max     8
_diffrn_standards_number     0
_diffrn_standards_interval_count     0
_diffrn_standards_interval_time     0
_diffrn_standards_decay_%     0
_reflns_number_total     1657
_reflns_number_gt     886
_reflns_threshold_expression     I>2\s(I)
_refine_ls_structure_factor_coef     Fsqd
_refine_ls_matrix_type     full
_refine_ls_R_factor_all     0.0986
_refine_ls_R_factor_gt     0.0482
_refine_ls_wR_factor_gt     0.1210
_refine_ls_wR_factor_ref     0.1680
_refine_ls_goodness_of_fit_ref     1.052
_refine_ls_restrained_S_all     1.052
_refine_ls_number_reflns     1657
_refine_ls_number_parameters     100
_refine_ls_number_restraints     0
_refine_ls_hydrogen_treatment     constr
_refine_ls_weighting_scheme     calc
_refine_ls_weighting_details
         'calc w=1/[\s^2^(Fo^2^)+(0.0811P)^2^+0.0419P] where P=(Fo^2^+2Fc^2^)/3'
_atom_sites_solution_hydrogens     geom
_atom_sites_solution_primary     direct
_atom_sites_solution_secondary     difmap
_refine_ls_shift/su_max     0.001
_refine_ls_shift/su_mean     0.001
_refine_diff_density_max     0.149
_refine_diff_density_min     -0.213
_refine_ls_extinction_method     none
_refine_ls_extinction_coef     ?
loop_
    _atom_type_symbol
    _atom_type_scat_dispersion_real
    _atom_type_scat_dispersion_imag
    _atom_type_scat_source
    'C' 0.0033 0.0016 'International Tables Vol C Tables 4.2.6.8 and 6.1.1.4'
    'H' 0.0000 0.0000 'International Tables Vol C Tables 4.2.6.8 and 6.1.1.4'
    'N' 0.0061 0.0033 'International Tables Vol C Tables 4.2.6.8 and 6.1.1.4'
_computing_data_collection     'RAPID-AUTO (Rigaku, 1998)'
_computing_cell_refinement     'RAPID-AUTO (Rigaku, 1998)'
_computing_data_reduction     'CrystalClear (Rigaku/MSC, 2002)'
_computing_structure_solution     'SHELXS97 (Sheldrick, 2008)'
_computing_structure_refinement     'SHELXL97 (Sheldrick, 2008)'
_computing_molecular_graphics     'X-SEED (Barbour, 2001)'
_computing_publication_material     'publCIF (Westrip, 2009)'
loop_
    _atom_site_type_symbol
    _atom_site_label
    _atom_site_fract_x
    _atom_site_fract_y
    _atom_site_fract_z
    _atom_site_U_iso_or_equiv
    _atom_site_adp_type
    _atom_site_calc_flag
    _atom_site_refinement_flags
    _atom_site_occupancy
    _atom_site_disorder_assembly
    _atom_site_disorder_group
    N N1 0.2738(3) 0.57623(8) 0.4070(3) 0.0484(5) Uani d . 1 . .
    N N2 0.4005(3) 0.67692(8) 0.6348(3) 0.0547(5) Uani d . 1 . .
    C C1 0.3212(3) 0.48484(9) 0.0748(3) 0.0490(5) Uani d . 1 . .
    H H1 0.2001 0.4745 0.1242 0.059 Uiso calc R 1 . .
    C C2 0.6436(3) 0.55629(10) 0.0822(3) 0.0501(6) Uani d . 1 . .
    H H2 0.7408 0.5945 0.1371 0.060 Uiso calc R 1 . .
    C C3 0.4653(3) 0.54201(9) 0.1610(3) 0.0422(5) Uani d . 1 . .
    C C4 0.4303(3) 0.58674(9) 0.3268(3) 0.0470(5) Uani d . 1 . .
    H H4 0.5285 0.6251 0.3762 0.056 Uiso calc R 1 . .
    C C5 0.2518(3) 0.62320(9) 0.5657(3) 0.0427(5) Uani d . 1 . .
    C C6 0.0719(4) 0.61176(10) 0.6427(3) 0.0505(6) Uani d . 1 . .
    H H6 -0.0267 0.5735 0.5940 0.061 Uiso calc R 1 . .
    C C7 0.0405(4) 0.65755(10) 0.7920(3) 0.0566(6) Uani d . 1 . .
    H H7 -0.0817 0.6513 0.8431 0.068 Uiso calc R 1 . .
    C C8 0.1919(4) 0.71275(11) 0.8649(4) 0.0585(6) Uani d . 1 . .
    H H8 0.1762 0.7443 0.9673 0.070 Uiso calc R 1 . .
    C C9 0.3676(4) 0.71989(10) 0.7815(4) 0.0598(6) Uani d . 1 . .
    H H9 0.4701 0.7572 0.8310 0.072 Uiso calc R 1 . .
loop_
    _atom_site_aniso_label
    _atom_site_aniso_U_11
    _atom_site_aniso_U_22
    _atom_site_aniso_U_33
    _atom_site_aniso_U_12
    _atom_site_aniso_U_13
    _atom_site_aniso_U_23
    N1 0.0544(10) 0.0491(9) 0.0460(11) -0.0014(8) 0.0225(9) -0.0062(7)
    N2 0.0572(11) 0.0523(10) 0.0595(12) -0.0048(8) 0.0260(9) -0.0111(8)
    C1 0.0530(12) 0.0510(11) 0.0503(13) -0.0033(9) 0.0268(10) -0.0034(9)
    C2 0.0523(12) 0.0492(11) 0.0540(13) -0.0120(9) 0.0250(11) -0.0078(9)
    C3 0.0472(11) 0.0413(10) 0.0389(11) 0.0030(8) 0.0158(9) 0.0011(8)
    C4 0.0505(12) 0.0453(11) 0.0478(13) -0.0031(9) 0.0202(10) -0.0036(9)
    C5 0.0452(11) 0.0419(10) 0.0415(11) 0.0036(8) 0.0156(9) 0.0002(8)
    C6 0.0544(13) 0.0496(11) 0.0531(14) -0.0030(9) 0.0256(11) -0.0022(9)
    C7 0.0674(14) 0.0548(12) 0.0588(14) 0.0064(10) 0.0361(12) 0.0009(10)
    C8 0.0741(14) 0.0513(12) 0.0564(14) 0.0079(11) 0.0305(12) -0.0071(10)
    C9 0.0673(14) 0.0500(11) 0.0639(15) -0.0090(10) 0.0247(12) -0.0159(10)
loop_
    _geom_bond_atom_site_label_1
    _geom_bond_atom_site_label_2
    _geom_bond_site_symmetry_2
    _geom_bond_distance
    _geom_bond_publ_flag
    N1 C4 . 1.262(2) ?
    N1 C5 . 1.414(2) ?
    N2 C9 . 1.330(2) ?
    N2 C5 . 1.340(2) ?
    C1 C2 3_665 1.369(3) ?
    C1 C3 . 1.392(3) ?
    C1 H1 . 0.9300 ?
    C2 C1 3_665 1.369(3) ?
    C2 C3 . 1.391(3) ?
    C2 H2 . 0.9300 ?
    C3 C4 . 1.455(3) ?
    C4 H4 . 0.9300 ?
    C5 C6 . 1.383(3) ?
    C6 C7 . 1.373(3) ?
    C6 H6 . 0.9300 ?
    C7 C8 . 1.374(3) ?
    C7 H7 . 0.9300 ?
    C8 C9 . 1.376(3) ?
    C8 H8 . 0.9300 ?
    C9 H9 . 0.9300 ?
loop_
    _geom_angle_atom_site_label_1
    _geom_angle_atom_site_label_2
    _geom_angle_atom_site_label_3
    _geom_angle_site_symmetry_1
    _geom_angle_site_symmetry_3
    _geom_angle
    _geom_angle_publ_flag
    C4 N1 C5 . . 119.30(17) ?
    C9 N2 C5 . . 117.11(17) ?
    C2 C1 C3 3_665 . 120.54(17) ?
    C2 C1 H1 3_665 . 119.7 ?
    C3 C1 H1 . . 119.7 ?
    C1 C2 C3 3_665 . 121.24(17) ?
    C1 C2 H2 3_665 . 119.4 ?
    C3 C2 H2 . . 119.4 ?
    C2 C3 C1 . . 118.21(17) ?
    C2 C3 C4 . . 120.26(17) ?
    C1 C3 C4 . . 121.52(16) ?
    N1 C4 C3 . . 123.46(18) ?
    N1 C4 H4 . . 118.3 ?
    C3 C4 H4 . . 118.3 ?
    N2 C5 C6 . . 122.26(17) ?
    N2 C5 N1 . . 120.16(16) ?
    C6 C5 N1 . . 117.58(17) ?
    C7 C6 C5 . . 119.28(19) ?
    C7 C6 H6 . . 120.4 ?
    C5 C6 H6 . . 120.4 ?
    C6 C7 C8 . . 119.14(19) ?
    C6 C7 H7 . . 120.4 ?
    C8 C7 H7 . . 120.4 ?
    C7 C8 C9 . . 117.83(19) ?
    C7 C8 H8 . . 121.1 ?
    C9 C8 H8 . . 121.1 ?
    N2 C9 C8 . . 124.36(19) ?
    N2 C9 H9 . . 117.8 ?
    C8 C9 H9 . . 117.8 ?
loop_
    _geom_torsion_atom_site_label_1
    _geom_torsion_atom_site_label_2
    _geom_torsion_atom_site_label_3
    _geom_torsion_atom_site_label_4
    _geom_torsion_site_symmetry_1
    _geom_torsion_site_symmetry_2
    _geom_torsion_site_symmetry_3
    _geom_torsion_site_symmetry_4
    _geom_torsion
    _geom_torsion_publ_flag
    C1 C2 C3 C1 3_665 . . . -0.5(3) ?
    C1 C2 C3 C4 3_665 . . . -179.58(18) ?
    C2 C1 C3 C2 3_665 . . . 0.5(3) ?
    C2 C1 C3 C4 3_665 . . . 179.57(18) ?
    C5 N1 C4 C3 . . . . -179.24(17) ?
    C2 C3 C4 N1 . . . . -179.11(19) ?
    C1 C3 C4 N1 . . . . 1.9(3) ?
    C9 N2 C5 C6 . . . . -0.5(3) ?
    C9 N2 C5 N1 . . . . 178.83(18) ?
    C4 N1 C5 N2 . . . . -2.1(3) ?
    C4 N1 C5 C6 . . . . 177.18(19) ?
    N2 C5 C6 C7 . . . . 1.3(3) ?
    N1 C5 C6 C7 . . . . -177.98(17) ?
    C5 C6 C7 C8 . . . . -1.5(3) ?
    C6 C7 C8 C9 . . . . 0.8(3) ?
    C5 N2 C9 C8 . . . . -0.2(3) ?
    C7 C8 C9 N2 . . . . 0.1(4) ?
