# Supplementary material for: 1,4-Bis(2-pyridylimino­meth­yl)benzene
Source: Acta Crystallogr Sect E Struct Rep Online. 2009 Oct 7;65(Pt 11):o2659. doi: 10.1107/S1600536809039853 (PMC2971234; doi:10.1107/S1600536809039853)
Supplement: Supplementary file 2 [file e-65-o2659-Isup2.hkl]

#
# h,k,l, Fc-squared, Fo-squared, sigma(Fo-squared) and status flag
#
data_I
_shelx_title '  P21/n'
_shelx_refln_list_code          4
_shelx_F_calc_maximum      104.31
_exptl_crystal_F_000       300.00
_reflns_d_resolution_high  0.7701
 
loop_
 _symmetry_equiv_pos_as_xyz
 'x, y, z'
 '-x+1/2, y+1/2, -z+1/2'
 '-x, -y, -z'
 'x-1/2, -y-1/2, z-1/2'
 
_cell_length_a     6.1579
_cell_length_b    18.9109
_cell_length_c     6.5956
_cell_angle_alpha  90.000
_cell_angle_beta  109.746
_cell_angle_gamma  90.000
 
_shelx_F_squared_multiplier     1.000
 
loop_
 _refln_index_h
 _refln_index_k
 _refln_index_l
 _refln_F_squared_calc
 _refln_F_squared_meas
 _refln_F_squared_sigma
 _refln_observed_status
   2   0   0       19.63       16.36      2.66 o
   4   0   0        2.20        1.21      1.12 o
   6   0   0       19.35       19.34      2.50 o
   1   1   0     1644.39     1582.59     19.30 o
   2   1   0      126.23      106.51      2.23 o
   3   1   0      267.48      261.70      3.94 o
   4   1   0       20.44       19.08      1.35 o
   5   1   0        8.76       11.57      1.07 o
   6   1   0        8.65       11.16      1.25 o
   7   1   0        0.00       -0.20      1.06 o
   1   2   0     4330.82     4304.38     50.14 o
   2   2   0       20.43       20.32      0.70 o
   3   2   0      133.60      136.32      2.12 o
   4   2   0       55.90       56.13      1.46 o
   5   2   0      251.62      268.63      4.51 o
   6   2   0        1.78        2.87      1.00 o
   7   2   0        2.87        1.85      1.41 o
   1   3   0      891.33      784.71     16.86 o
   2   3   0      102.48      100.67      1.64 o
   3   3   0        1.16        1.17      0.49 o
   4   3   0        0.63        0.65      0.75 o
   5   3   0       81.14       88.99      2.18 o
   6   3   0       52.55       55.80      2.21 o
   7   3   0        0.11        0.45      1.05 o
   0   4   0      401.55      345.00      4.05 o
   1   4   0      678.29      595.12      7.00 o
   2   4   0      177.78      163.47      1.75 o
   3   4   0      113.61      116.31      1.73 o
   4   4   0       77.30       81.86      1.81 o
   5   4   0      150.74      160.60      2.89 o
   6   4   0       88.21       91.67      2.75 o
   7   4   0        0.27        0.41      1.33 o
   1   5   0      230.61      230.35      2.15 o
   2   5   0        2.56        2.54      0.49 o
   3   5   0        5.87        8.07      0.60 o
   4   5   0      139.12      152.86      2.31 o
   5   5   0       25.05       29.51      1.25 o
   6   5   0       37.81       38.51      1.75 o
   7   5   0        2.04        2.55      1.40 o
   0   6   0      408.04      336.13      4.52 o
   1   6   0       12.56        9.72      0.44 o
   2   6   0      141.20      143.38      1.90 o
   3   6   0       20.56       21.19      1.46 o
   4   6   0       13.21       15.30      0.84 o
   5   6   0        2.30        2.41      0.91 o
   6   6   0        8.74        7.87      1.24 o
   7   6   0        2.25        4.45      2.75 o
   1   7   0      762.78      727.68      6.58 o
   2   7   0       10.81       12.80      0.84 o
   3   7   0        8.68        8.77      1.17 o
   4   7   0      108.89      114.96      2.92 o
   5   7   0       17.90       17.07      1.36 o
   6   7   0        0.36        0.12      0.99 o
   7   7   0        0.00       -1.37      4.87 o
   0   8   0      225.05      213.43      9.71 o
   1   8   0     1208.45     1172.87     11.18 o
   2   8   0       40.73       45.47      1.05 o
   3   8   0       29.15       32.84      1.05 o
   4   8   0       33.89       33.54      1.77 o
   5   8   0       16.16       17.91      1.83 o
   6   8   0        0.74       -0.38      1.04 o
   7   8   0        0.51        2.95      3.46 o
   1   9   0      161.04      167.81      2.29 o
   2   9   0      189.57      211.86      4.05 o
   3   9   0        8.76        8.18      0.69 o
   4   9   0        0.74        0.77      0.85 o
   5   9   0        1.60        3.41      1.39 o
   6   9   0        0.83       -0.01      0.71 o
   0  10   0       12.70       10.18      0.87 o
   1  10   0        1.34        1.29      0.46 o
   2  10   0      116.88      136.29      3.25 o
   3  10   0        7.46        9.62      0.83 o
   4  10   0        8.80        8.93      1.01 o
   5  10   0        0.36        1.07      1.04 o
   6  10   0        9.29        7.30      3.60 o
   1  11   0        4.10        4.03      0.61 o
   2  11   0       46.94       50.14      1.24 o
   3  11   0        7.43        8.28      0.72 o
   4  11   0       11.68       11.28      0.89 o
   5  11   0        1.15        0.50      0.89 o
   6  11   0        9.33        8.51      5.68 o
   0  12   0        3.54        5.95      1.45 o
   1  12   0       20.95       19.98      0.87 o
   2  12   0       16.85       17.54      0.82 o
   3  12   0      104.38      101.94      2.14 o
   4  12   0        2.66        1.36      0.71 o
   5  12   0        0.41        1.74      0.98 o
   6  12   0        3.54        3.45      2.42 o
   1  13   0        2.08        1.50      0.81 o
   2  13   0       28.18       28.14      0.90 o
   3  13   0       56.81       53.80      1.70 o
   4  13   0        2.01        1.23      0.64 o
   5  13   0        2.67        2.12      2.68 o
   6  13   0        1.73        2.40      2.37 o
   0  14   0        9.97       10.69      1.35 o
   1  14   0        0.05        0.63      0.59 o
   2  14   0      134.10      137.05      2.05 o
   3  14   0       64.66       62.27      2.09 o
   4  14   0        0.80       -0.01      0.34 o
   5  14   0        1.51        3.17      2.95 o
   6  14   0        2.83        2.71      3.82 o
   1  15   0        1.32        1.50      0.79 o
   2  15   0        6.63        7.55      0.80 o
   3  15   0        1.84        1.84      0.71 o
   4  15   0        3.53        1.58      1.32 o
   5  15   0        0.43        0.35      2.09 o
   0  16   0       14.97       17.75      2.13 o
   1  16   0        0.14        0.13      0.67 o
   2  16   0       42.90       41.30      2.20 o
   3  16   0       41.98       39.61      2.93 o
   4  16   0        0.33        4.75      3.34 o
   5  16   0        1.27        2.65      2.80 o
   1  17   0        0.25        0.95      0.71 o
   2  17   0        0.15        0.44      0.62 o
   3  17   0       19.93       19.65      1.08 o
   4  17   0        0.01       -2.39      2.39 o
   5  17   0        0.49        4.02      3.03 o
   0  18   0       50.32       51.09      4.85 o
   1  18   0        0.31        0.37      0.79 o
   2  18   0        1.14        0.68      0.56 o
   3  18   0       27.25       23.30      2.32 o
   4  18   0        9.86       11.39      2.89 o
   5  18   0        0.74        0.47      2.11 o
   1  19   0       24.47       28.63      2.76 o
   2  19   0        7.99        6.42      1.19 o
   3  19   0        0.01        1.24      1.34 o
   4  19   0        4.05        4.33      2.55 o
   0  20   0       33.06       32.34      2.68 o
   1  20   0        0.19       -0.41      1.06 o
   2  20   0       31.47       35.29      3.99 o
   3  20   0        1.54        5.47      3.55 o
   4  20   0        0.64       -0.08      1.76 o
   1  21   0        8.38        5.53      1.90 o
   2  21   0       92.10      100.85      5.47 o
   3  21   0        2.35        7.19      3.23 o
   0  22   0        0.04        2.01      2.07 o
   1  22   0       84.62       86.84      4.97 o
   2  22   0        3.86        5.01      2.17 o
   3  22   0        0.27        4.27      4.58 o
   1  23   0       37.62       29.60      7.27 o
   2  23   0        0.05       -1.05      2.34 o
   0  24   0       15.72        3.65      3.74 o
   1  24   0        1.87       -0.08      1.46 o
  -7   0   1        1.03        0.64      1.18 o
  -5   0   1       17.47       19.28      1.41 o
  -3   0   1      238.14      241.48      4.21 o
  -1   0   1     1660.40     1489.48     13.11 o
   1   0   1      496.78      434.19     11.10 o
   3   0   1      105.13      108.79      3.53 o
   5   0   1       14.19       15.15      2.27 o
   7   0   1       19.17       21.62      5.58 o
  -7   1   1        0.30       -0.22      0.80 o
  -6   1   1        2.29        2.70      0.82 o
  -5   1   1        2.43        2.89      0.77 o
  -4   1   1      325.34      342.21      3.85 o
  -3   1   1       60.47       60.30      1.26 o
  -2   1   1      141.91      127.83      1.20 o
  -1   1   1        9.59       12.85      0.48 o
   0   1   1       11.03       14.08      0.62 o
   1   1   1     1432.42     1279.96     13.38 o
   2   1   1      242.51      243.82      3.46 o
   3   1   1       69.81       68.91      2.56 o
   4   1   1        0.27        1.21      1.54 o
   5   1   1       52.93       61.18      3.03 o
   6   1   1      151.49      177.78      4.16 o
   7   1   1       15.97       19.05      3.66 o
  -7   2   1        0.21       -0.16      0.78 o
  -6   2   1        2.45        0.46      0.87 o
  -5   2   1        1.73        1.75      0.73 o
  -4   2   1      105.15      113.87      1.84 o
  -3   2   1      553.26      560.57      5.16 o
  -2   2   1      849.60      804.39      5.79 o
  -1   2   1      268.69      232.38      1.83 o
   0   2   1      852.03      754.57      5.85 o
   1   2   1     4606.93     4448.56     50.65 o
   2   2   1      101.73       89.27      1.87 o
   3   2   1        0.63        0.76      0.89 o
   4   2   1        2.50        3.72      2.43 o
   5   2   1       16.32       22.22      1.74 o
   6   2   1        1.25        1.80      1.15 o
   7   2   1        4.24        5.41      2.08 o
  -7   3   1        0.11        1.59      0.93 o
  -6   3   1        1.38        1.53      0.91 o
  -5   3   1       49.42       56.33      1.66 o
  -4   3   1        6.18        5.51      0.73 o
  -3   3   1      180.75      195.64      1.86 o
  -2   3   1      176.54      156.34      1.66 o
  -1   3   1       30.63       30.33      0.56 o
   0   3   1     2214.21     2084.65     16.49 o
   1   3   1    10881.48    10129.50    161.69 o
   2   3   1       23.63       23.74      1.18 o
   3   3   1       23.15       23.70      1.58 o
   4   3   1        1.79        2.80      1.82 o
   5   3   1        0.98        0.83      1.37 o
   6   3   1        4.42        4.97      1.52 o
   7   3   1        5.48        6.57      2.60 o
  -7   4   1        0.56        1.06      0.94 o
  -6   4   1        0.64        2.13      0.97 o
  -5   4   1       14.48       15.41      0.94 o
  -4   4   1       35.53       37.45      1.08 o
  -3   4   1       55.43       63.12      1.00 o
  -2   4   1       27.02       25.68      0.59 o
  -1   4   1      148.98      129.94      2.12 o
   0   4   1     7313.38     7109.40     76.48 o
   1   4   1      184.24      176.05      2.66 o
   2   4   1       93.96       91.41      2.17 o
   3   4   1        0.00        1.29      0.96 o
   4   4   1       55.78       58.55      2.66 o
   5   4   1       44.48       50.61      3.21 o
   6   4   1        3.32        2.48      1.12 o
   7   4   1        0.62       -0.20      1.85 o
  -7   5   1        3.73        4.29      1.51 o
  -6   5   1       10.86       10.69      1.15 o
  -5   5   1       33.92       35.87      1.57 o
  -4   5   1      387.70      379.23      4.07 o
  -3   5   1        0.04       -0.13      0.23 o
  -2   5   1        0.58        0.88      0.52 o
  -1   5   1        1.12        1.01      0.35 o
   0   5   1     3072.76     2912.04     27.30 o
   1   5   1       76.21       74.22      1.42 o
   2   5   1      902.98      900.69     11.11 o
   3   5   1       29.84       26.50      1.42 o
   4   5   1        1.40       -0.26      1.16 o
   5   5   1       13.73       12.95      1.30 o
   6   5   1        0.03        1.90      1.20 o
  -7   6   1        5.65       11.97      3.60 o
  -6   6   1        1.76        1.19      0.82 o
  -5   6   1      216.50      230.95      4.60 o
  -4   6   1      220.73      219.29      2.69 o
  -3   6   1        6.72        5.43      0.23 o
  -2   6   1       23.30       22.62      0.74 o
  -1   6   1       27.87       30.86      0.86 o
   0   6   1       26.64       29.95      0.93 o
   1   6   1      168.21      157.38      2.00 o
   2   6   1      744.21      760.58      7.55 o
   3   6   1      120.83      135.53      2.97 o
   4   6   1        5.49        2.59      1.07 o
   5   6   1        0.86        0.55      1.08 o
   6   6   1        3.93        6.16      2.44 o
  -7   7   1        5.11        8.12      3.46 o
  -6   7   1       11.02       13.07      3.35 o
  -5   7   1      253.02      258.03      6.56 o
  -4   7   1        9.32        8.78      0.63 o
  -3   7   1        3.09        5.43      1.52 o
  -2   7   1       16.87       17.31      1.67 o
  -1   7   1       19.19       18.24      0.81 o
   0   7   1        0.12       -0.43      0.43 o
   1   7   1        6.16        5.49      0.52 o
   2   7   1       16.44       13.10      0.58 o
   3   7   1       47.75       51.13      2.13 o
   4   7   1        6.17        3.95      1.14 o
   5   7   1        9.97        7.65      2.07 o
   6   7   1        7.88        6.09      2.73 o
  -7   8   1        7.99       14.55      3.42 o
  -6   8   1       30.93       18.79      4.62 o
  -5   8   1       67.89       62.50      5.10 o
  -4   8   1       12.07       10.68      0.82 o
  -3   8   1       60.17       64.63      3.40 o
  -2   8   1       64.26       63.91      2.20 o
  -1   8   1       70.23       69.75      1.39 o
   0   8   1        8.24        8.74      0.64 o
   1   8   1       17.23       16.12      0.52 o
   2   8   1        0.07       -0.51      0.55 o
   3   8   1        0.16        0.69      0.77 o
   4   8   1        6.65        4.47      1.54 o
   5   8   1       32.52       38.70      3.02 o
   6   8   1        0.03        1.53      1.85 o
  -7   9   1        0.84        2.69      2.68 o
  -6   9   1        7.92        6.73      4.19 o
  -5   9   1        6.47        5.72      2.32 o
  -4   9   1        0.05       -2.09      2.09 o
  -3   9   1      185.44      179.17      4.81 o
  -2   9   1      263.19      256.74      2.34 o
  -1   9   1       17.16       17.40      0.96 o
   0   9   1       17.40       16.13      0.81 o
   1   9   1        4.35        7.61      0.65 o
   2   9   1        0.67        0.92      0.67 o
   3   9   1        0.00       -0.30      0.60 o
   4   9   1        8.74        6.13      2.20 o
   5   9   1       12.52       10.89      2.71 o
   6   9   1        0.08        0.25      1.17 o
  -7  10   1        2.06        4.58      3.69 o
  -6  10   1        0.74        1.05      1.92 o
  -5  10   1        0.47        0.14      2.06 o
  -4  10   1       59.76       67.51      5.63 o
  -3  10   1        1.07        0.51      1.31 o
  -2  10   1      703.27      734.78      7.90 o
  -1  10   1        8.90        9.89      0.74 o
   0  10   1      380.94      368.85      4.22 o
   1  10   1       24.84       31.93      1.07 o
   2  10   1       16.98       18.08      1.31 o
   3  10   1        1.39        1.29      1.00 o
   4  10   1       35.55       39.41      1.84 o
   5  10   1        0.57       -1.16      1.22 o
   6  10   1        0.50        2.66      3.46 o
  -6  11   1        2.63        2.37      2.28 o
  -5  11   1       12.19       19.86      3.92 o
  -4  11   1       38.64       42.39      3.94 o
  -3  11   1        2.87        4.43      1.80 o
  -2  11   1      112.74      120.39      2.09 o
  -1  11   1        2.65        3.08      0.87 o
   0  11   1      298.20      303.26      3.77 o
   1  11   1       19.73       16.17      0.81 o
   2  11   1        0.64        1.23      0.76 o
   3  11   1        0.10        0.28      0.60 o
   4  11   1        0.91        0.70      0.85 o
   5  11   1        0.60       -1.11      1.52 o
   6  11   1        0.93        2.54      3.51 o
  -6  12   1        2.09        2.07      2.42 o
  -5  12   1       10.79       12.66      3.10 o
  -4  12   1        5.32        7.36      2.93 o
  -3  12   1        7.65        8.22      3.40 o
  -2  12   1       12.32       12.62      1.48 o
  -1  12   1      578.84      616.32      6.93 o
   0  12   1       15.02       16.94      1.01 o
   1  12   1        2.60        2.93      0.81 o
   2  12   1        1.07        0.14      0.60 o
   3  12   1       33.37       32.55      1.61 o
   4  12   1        0.46       -0.07      0.92 o
   5  12   1        0.78        0.36      0.81 o
   6  12   1        0.10       -0.60      2.93 o
  -6  13   1        6.06        4.02      2.77 o
  -5  13   1        6.04       11.23      4.14 o
  -4  13   1        0.00       -1.27      3.18 o
  -3  13   1        0.00       -0.90      1.91 o
  -2  13   1        0.02       -0.04      0.62 o
  -1  13   1       35.50       39.52      1.73 o
   0  13   1        2.44        2.08      0.88 o
   1  13   1        8.05        8.00      0.88 o
   2  13   1        0.92        0.34      0.74 o
   3  13   1       45.56       43.77      1.91 o
   4  13   1        6.88        2.36      2.23 o
   5  13   1        3.98        0.85      1.54 o
   6  13   1        0.17        2.66      4.54 o
  -6  14   1       40.39       54.59      5.72 o
  -5  14   1       30.08       34.71      5.15 o
  -4  14   1        0.25        1.49      2.16 o
  -3  14   1        3.90        5.12      2.55 o
  -2  14   1       35.85       34.67      1.16 o
  -1  14   1        8.41        8.51      1.14 o
   0  14   1       20.75       20.51      1.20 o
   1  14   1        1.70        2.15      0.78 o
   2  14   1        0.29       -0.72      0.95 o
   3  14   1        0.81       -0.28      0.90 o
   4  14   1       10.34        3.37      2.56 o
   5  14   1        1.34        0.63      2.19 o
  -6  15   1        3.57        2.62      2.83 o
  -5  15   1        0.10        1.23      2.49 o
  -4  15   1        1.10        1.47      2.22 o
  -3  15   1       13.08       13.93      3.29 o
  -2  15   1       17.68       17.17      1.25 o
  -1  15   1       12.24       12.45      1.23 o
   0  15   1        1.45        0.76      1.04 o
   1  15   1        8.76        8.93      0.94 o
   2  15   1        2.67        3.14      0.93 o
   3  15   1        0.02        0.56      1.09 o
   4  15   1       69.71       61.64      4.24 o
   5  15   1        0.22       -0.24      1.97 o
  -5  16   1        3.37        2.05      2.79 o
  -4  16   1        0.01        3.02      2.77 o
  -3  16   1        0.17       -2.10      2.10 o
  -2  16   1        6.93        7.11      1.08 o
  -1  16   1        2.64        3.43      1.16 o
   0  16   1       12.97       17.25      1.28 o
   1  16   1        4.62        4.84      0.94 o
   2  16   1       12.16       13.38      1.47 o
   3  16   1        6.48        3.18      1.48 o
   4  16   1        2.57        1.19      0.94 o
   5  16   1        2.54        0.31      2.18 o
  -5  17   1       13.32       13.85      4.84 o
  -4  17   1        1.45        4.57      3.35 o
  -3  17   1        0.41        2.07      2.16 o
  -2  17   1       45.98       44.93      3.46 o
  -1  17   1      181.40      197.84      6.07 o
   0  17   1       22.80       23.07      1.96 o
   1  17   1        9.88        9.48      1.17 o
   2  17   1       19.58       19.97      1.69 o
   3  17   1       26.33       29.07      1.78 o
   4  17   1        4.40        2.55      2.50 o
   5  17   1        0.04        0.57      2.15 o
  -5  18   1        0.80        1.00      4.41 o
  -4  18   1        0.11        1.86      2.61 o
  -3  18   1       10.75        8.79      1.88 o
  -2  18   1       26.00       28.19      3.45 o
  -1  18   1      149.39      158.13      6.08 o
   0  18   1        6.98        6.67      1.27 o
   1  18   1       22.80       22.37      2.09 o
   2  18   1        3.96        3.17      1.09 o
   3  18   1       30.86       24.82      3.83 o
   4  18   1        0.06        0.89      2.59 o
  -4  19   1        0.28        1.29      3.16 o
  -3  19   1        0.14        2.55      3.93 o
  -2  19   1       16.59       16.23      1.20 o
  -1  19   1      125.94      138.36      5.31 o
   0  19   1       81.25       80.66      3.46 o
   1  19   1        0.19        0.56      0.82 o
   2  19   1        5.18        5.12      1.19 o
   3  19   1        0.02        0.22      0.85 o
   4  19   1        3.59        4.44      3.56 o
  -4  20   1        2.56        0.97      3.18 o
  -3  20   1        6.34       10.20      4.09 o
  -2  20   1       17.91       19.22      2.28 o
  -1  20   1        2.13        0.44      0.97 o
   0  20   1      105.17      110.33      6.57 o
   1  20   1        9.30        8.23      1.48 o
   2  20   1        2.31        2.98      1.44 o
   3  20   1        0.14       -0.75      1.89 o
  -4  21   1        0.06       -0.80      2.71 o
  -3  21   1        7.27        8.10      3.54 o
  -2  21   1        1.28        1.08      0.90 o
  -1  21   1        5.10        3.62      1.51 o
   0  21   1        8.69        7.11      1.20 o
   1  21   1        1.87        2.16      1.15 o
   2  21   1        0.86        1.65      1.12 o
   3  21   1        0.02        2.57      2.52 o
  -3  22   1        5.16        5.46      3.72 o
  -2  22   1        6.61        6.81      4.62 o
  -1  22   1        1.51        2.19      1.14 o
   0  22   1        1.04        1.61      1.20 o
   1  22   1        0.69        0.41      0.81 o
   2  22   1        0.80        0.94      1.17 o
  -2  23   1        3.93        5.31      2.93 o
  -1  23   1        5.30        2.66      1.51 o
   0  23   1        0.98        2.04      1.20 o
   1  23   1        4.45        2.38      1.43 o
   2  23   1        0.07        1.51      1.53 o
  -1  24   1        1.27        1.58      1.23 o
   0  24   1        0.13        1.09      1.45 o
   1  24   1        0.74        1.20      3.30 o
  -6   0   2        3.15        0.84      1.06 o
  -4   0   2       57.06       57.44      2.08 o
  -2   0   2     1865.28     1837.96     18.95 o
   0   0   2      195.21      179.33      3.76 o
   2   0   2      662.95      628.05     13.29 o
   4   0   2        3.34        1.74      1.64 o
   6   0   2        2.50        3.46      2.31 o
  -7   1   2        0.90        0.88      1.19 o
  -6   1   2        0.05       -0.35      0.64 o
  -5   1   2        0.60        1.12      0.68 o
  -4   1   2       14.34       13.56      0.89 o
  -3   1   2      402.13      447.15      3.32 o
  -2   1   2        8.52        6.91      0.55 o
  -1   1   2       26.18       26.20      1.10 o
   0   1   2       19.17       18.52      1.47 o
   1   1   2        0.00        0.05      0.59 o
   2   1   2      202.26      202.03      3.40 o
   3   1   2        3.90        2.75      1.17 o
   4   1   2        7.90        8.46      1.71 o
   5   1   2       16.33       16.71      4.70 o
   6   1   2       12.90       14.63      2.35 o
  -7   2   2        0.95        0.52      0.81 o
  -6   2   2        2.33        0.91      0.82 o
  -5   2   2        0.23        0.29      0.62 o
  -4   2   2       60.92       66.45      1.54 o
  -3   2   2      874.96      898.40      6.49 o
  -2   2   2       31.96       31.68      0.75 o
  -1   2   2        2.47        3.84      0.76 o
   0   2   2      769.63      693.35      7.20 o
   1   2   2       14.12       17.26      1.15 o
   2   2   2      321.06      310.38      4.47 o
   3   2   2      155.13      166.93      3.54 o
   4   2   2        4.69        9.11      2.27 o
   5   2   2        0.28       -2.18      2.18 o
   6   2   2        3.84        2.05      1.77 o
  -7   3   2       24.40       29.74      2.37 o
  -6   3   2        2.95        2.11      0.84 o
  -5   3   2        0.38       -0.26      0.53 o
  -4   3   2       37.70       36.04      1.15 o
  -3   3   2       84.19       90.13      1.31 o
  -2   3   2       28.96       32.69      0.82 o
  -1   3   2       23.41       25.21      0.91 o
   0   3   2      434.41      402.92      4.51 o
   1   3   2       34.19       32.11      1.34 o
   2   3   2       10.73       11.36      1.18 o
   3   3   2      170.63      169.82      3.82 o
   4   3   2        0.72       -0.16      1.05 o
   5   3   2        2.11       -0.01      1.51 o
   6   3   2        2.88        3.62      2.11 o
  -7   4   2       21.93       16.61      4.31 o
  -6   4   2       10.74        7.03      2.26 o
  -5   4   2        3.75        2.67      0.82 o
  -4   4   2        5.07        4.88      0.71 o
  -3   4   2        3.91        3.64      0.40 o
  -2   4   2       14.53       18.71      0.58 o
  -1   4   2      245.82      223.56      2.24 o
   0   4   2        1.43        0.85      0.53 o
   1   4   2      330.18      299.37      4.21 o
   2   4   2      335.33      333.26      4.80 o
   3   4   2       52.18       54.49      2.35 o
   4   4   2        2.24        1.18      2.02 o
   5   4   2        0.14        0.96      2.26 o
   6   4   2       12.71       16.42      4.41 o
  -7   5   2        1.49        2.31      1.71 o
  -6   5   2       23.22       22.57      2.39 o
  -5   5   2        5.83        2.18      1.91 o
  -4   5   2       22.52       25.01      0.75 o
  -3   5   2        1.03        0.77      0.52 o
  -2   5   2       30.09       34.86      0.68 o
  -1   5   2       78.04       68.60      1.12 o
   0   5   2      285.85      271.15      3.11 o
   1   5   2       45.53       42.40      1.58 o
   2   5   2      753.76      732.95     10.34 o
   3   5   2       19.66       21.94      2.53 o
   4   5   2        2.04        0.92      1.33 o
   5   5   2        0.65        1.08      1.55 o
   6   5   2       13.75       18.24      3.21 o
  -7   6   2        0.08        0.18      2.74 o
  -6   6   2        2.42        1.27      0.67 o
  -5   6   2        1.07        0.70      0.53 o
  -4   6   2       92.60       90.05      1.90 o
  -3   6   2        1.82        2.64      0.71 o
  -2   6   2     1199.13     1214.00      9.69 o
  -1   6   2       46.44       54.31      1.15 o
   0   6   2        7.93        6.69      0.83 o
   1   6   2     1276.77     1171.44     11.50 o
   2   6   2      452.96      429.19      6.78 o
   3   6   2        0.02        0.72      1.00 o
   4   6   2        0.03        0.60      1.25 o
   5   6   2        1.41        0.44      1.35 o
   6   6   2        1.84        4.56      2.72 o
  -7   7   2        0.35        2.21      3.87 o
  -6   7   2        0.33        0.09      0.31 o
  -5   7   2        0.85        0.88      2.03 o
  -4   7   2        4.66        5.10      1.08 o
  -3   7   2       74.16       72.45      1.79 o
  -2   7   2      116.53      130.76      1.94 o
  -1   7   2      728.02      792.58      7.97 o
   0   7   2      101.37      101.62      1.74 o
   1   7   2     2187.88     2049.66     22.69 o
   2   7   2      105.64      111.14      2.57 o
   3   7   2        7.17        2.51      2.59 o
   4   7   2       16.14        3.84      3.86 o
   5   7   2        0.08        0.15      0.86 o
   6   7   2        0.58        0.38      1.74 o
  -7   8   2       18.73       27.71      3.76 o
  -6   8   2        1.61        1.62      2.05 o
  -5   8   2       75.14       92.11      4.32 o
  -4   8   2      244.47      248.42      5.72 o
  -3   8   2      171.31      170.57      3.03 o
  -2   8   2        0.02        0.39      0.33 o
  -1   8   2      675.47      721.29      7.25 o
   0   8   2       21.43       23.11      1.26 o
   1   8   2      530.38      513.33      5.87 o
   2   8   2        8.18        8.70      1.08 o
   3   8   2        8.27        5.81      2.84 o
   4   8   2       15.96        5.14      4.32 o
   5   8   2        0.91        1.02      1.46 o
   6   8   2        0.90        3.74      3.18 o
  -7   9   2        1.30        0.50      4.87 o
  -6   9   2       15.10       17.77      3.22 o
  -5   9   2        0.08        0.84      1.77 o
  -4   9   2      192.50      193.81      6.55 o
  -3   9   2       53.08       52.88      1.51 o
  -2   9   2       35.13       36.05      1.50 o
  -1   9   2      167.05      167.61      2.32 o
   0   9   2      139.85      147.32      1.99 o
   1   9   2        0.02       -0.04      0.56 o
   2   9   2       16.12       15.52      1.18 o
   3   9   2        0.72        0.36      0.62 o
   4   9   2        3.55        1.28      0.94 o
   5   9   2        2.86        2.06      1.39 o
   6   9   2        1.72        1.21      2.04 o
  -7  10   2       10.25        9.35      4.17 o
  -6  10   2       20.98       25.49      4.49 o
  -5  10   2      128.40      147.73      8.27 o
  -4  10   2      358.38      379.12     10.91 o
  -3  10   2       14.25       15.80      1.06 o
  -2  10   2       14.65       17.43      0.72 o
  -1  10   2      110.28      109.00      1.64 o
   0  10   2        3.80        4.80      0.75 o
   1  10   2        8.60        8.29      1.01 o
   2  10   2        5.92        4.97      0.67 o
   3  10   2        4.33        2.18      1.19 o
   4  10   2       21.31       -0.06      1.36 o
   5  10   2        1.28        0.63      1.28 o
   6  10   2        1.84       -2.30      2.30 o
  -7  11   2        1.31        2.86      3.98 o
  -6  11   2       66.41       88.92      6.52 o
  -5  11   2      109.14      135.57      8.50 o
  -4  11   2       98.07       94.78      5.03 o
  -3  11   2       34.42       37.54      2.43 o
  -2  11   2        3.07        4.08      0.49 o
  -1  11   2        3.88        4.14      0.75 o
   0  11   2       18.50       20.15      1.00 o
   1  11   2       11.32        9.97      0.98 o
   2  11   2       19.31       20.76      1.35 o
   3  11   2        1.03        0.80      0.55 o
   4  11   2       26.11       17.72      6.72 o
   5  11   2       22.53       20.85      4.46 o
  -6  12   2       44.32       56.71      5.01 o
  -5  12   2        6.58       11.30      3.63 o
  -4  12   2       10.71       10.33      0.79 o
  -3  12   2       22.59       24.12      2.20 o
  -2  12   2       11.84       13.23      0.69 o
  -1  12   2       29.30       30.68      1.28 o
   0  12   2        3.55        4.33      0.77 o
   1  12   2       43.27       42.65      1.60 o
   2  12   2        0.11       -0.16      0.56 o
   3  12   2        0.32       -0.24      0.99 o
   4  12   2        1.14       -0.84      1.38 o
   5  12   2        0.15        1.38      1.27 o
  -6  13   2       11.15       18.59      4.00 o
  -5  13   2      148.10      188.08      8.51 o
  -4  13   2        0.88        3.31      2.11 o
  -3  13   2       53.75       61.63      3.00 o
  -2  13   2        3.67        3.12      0.57 o
  -1  13   2      248.73      239.46      3.12 o
   0  13   2        2.67        4.08      0.93 o
   1  13   2      104.14      105.44      3.00 o
   2  13   2        0.16        0.23      0.97 o
   3  13   2        0.37        0.28      1.34 o
   4  13   2        4.03        1.61      1.56 o
   5  13   2       13.03        3.50      2.64 o
  -6  14   2        2.86        3.93      3.12 o
  -5  14   2       19.93       30.01      4.11 o
  -4  14   2       22.66       21.90      5.23 o
  -3  14   2       28.96       35.80      2.68 o
  -2  14   2       13.71       15.13      1.07 o
  -1  14   2      131.28      135.46      2.49 o
   0  14   2        0.67       -0.90      0.90 o
   1  14   2        1.16       -0.16      0.89 o
   2  14   2        8.23        9.93      1.50 o
   3  14   2       17.84       17.94      3.47 o
   4  14   2        0.72        1.92      1.62 o
   5  14   2        0.20        0.85      2.04 o
  -6  15   2        7.99       11.78      3.98 o
  -5  15   2        0.01        0.15      2.01 o
  -4  15   2        0.15       -0.92      2.58 o
  -3  15   2        0.50        0.87      1.93 o
  -2  15   2        0.13        0.18      0.71 o
  -1  15   2       44.82       45.90      1.77 o
   0  15   2      851.77      874.59     10.11 o
   1  15   2        4.02        4.39      1.16 o
   2  15   2       15.62       15.27      2.17 o
   3  15   2       23.86       22.55      2.30 o
   4  15   2        0.03       -0.51      1.19 o
   5  15   2        0.01        2.38      3.15 o
  -6  16   2        0.27        2.64      3.86 o
  -5  16   2        0.27        3.76      3.60 o
  -4  16   2        1.75        4.46      2.70 o
  -3  16   2        7.88        9.15      2.19 o
  -2  16   2        0.67        0.84      0.65 o
  -1  16   2       35.33       36.73      1.91 o
   0  16   2      168.00      170.26      3.46 o
   1  16   2       50.17       51.99      2.51 o
   2  16   2        0.84        0.72      1.09 o
   3  16   2        0.41       -0.05      0.93 o
   4  16   2        0.99        1.88      1.44 o
  -5  17   2       31.33       47.25      5.27 o
  -4  17   2        3.16        1.91      2.49 o
  -3  17   2        9.61        5.92      2.62 o
  -2  17   2        0.01       -0.20      0.53 o
  -1  17   2       26.60       29.02      1.71 o
   0  17   2       31.38       34.15      1.76 o
   1  17   2       62.93       65.68      2.40 o
   2  17   2        3.72        3.27      1.31 o
   3  17   2        1.14        0.60      1.29 o
   4  17   2        0.44        1.67      1.79 o
  -5  18   2        3.50        6.17      4.36 o
  -4  18   2        0.02        1.34      2.84 o
  -3  18   2        0.13        0.77      1.04 o
  -2  18   2        1.38        1.43      0.80 o
  -1  18   2        0.01       -0.04      0.71 o
   0  18   2        5.80        5.17      1.23 o
   1  18   2       22.77       19.30      1.86 o
   2  18   2        0.89        2.11      1.21 o
   3  18   2        0.02       -0.43      1.12 o
   4  18   2        0.58        2.15      2.99 o
  -5  19   2       11.35       21.05      6.17 o
  -4  19   2        0.32        7.35      4.11 o
  -3  19   2        1.40        0.60      1.08 o
  -2  19   2        0.04        0.19      0.67 o
  -1  19   2       27.36       27.50      1.93 o
   0  19   2        1.99        3.48      1.16 o
   1  19   2        0.83        0.34      0.76 o
   2  19   2        5.36        6.94      1.84 o
   3  19   2        0.31        0.13      1.31 o
  -4  20   2       12.93       12.72      3.93 o
  -3  20   2        3.63        2.79      4.20 o
  -2  20   2        5.93        5.01      0.98 o
  -1  20   2       11.45       11.77      1.62 o
   0  20   2        2.88        3.17      1.10 o
   1  20   2        0.29        0.68      0.89 o
   2  20   2        0.92       -0.72      1.13 o
   3  20   2        0.03       -0.27      1.76 o
  -4  21   2        3.83        3.91      3.98 o
  -3  21   2        0.01        1.95      3.17 o
  -2  21   2        0.99       -0.39      1.31 o
  -1  21   2        1.90        2.58      1.20 o
   0  21   2        0.48        0.60      1.01 o
   1  21   2        0.41        1.71      1.63 o
   2  21   2        1.12        1.28      1.37 o
  -3  22   2        6.29        5.24      3.13 o
  -2  22   2        0.09        0.12      1.53 o
  -1  22   2        3.85        5.74      1.53 o
   0  22   2        5.23        5.37      1.32 o
   1  22   2        1.64        3.08      1.65 o
   2  22   2        1.72        1.94      1.64 o
  -2  23   2        6.35        9.17      3.89 o
  -1  23   2        5.98        4.12      1.43 o
   0  23   2        2.77        3.06      1.60 o
   1  23   2       19.01       23.81      2.75 o
  -7   0   3       44.31       43.87      2.37 o
  -5   0   3        1.14        1.21      1.38 o
  -3   0   3        6.01        9.61      1.64 o
  -1   0   3       53.36       48.57      2.02 o
   1   0   3       18.62       17.02      1.98 o
   3   0   3       43.67       40.12      3.36 o
   5   0   3        1.69        1.18      5.30 o
  -7   1   3        5.09        1.71      1.17 o
  -6   1   3       94.40       95.43      2.62 o
  -5   1   3       18.31       16.30      3.09 o
  -4   1   3        0.02       -0.17      0.46 o
  -3   1   3        1.53        2.05      0.49 o
  -2   1   3        1.96        2.03      0.58 o
  -1   1   3        0.20        0.71      0.69 o
   0   1   3        7.65        3.96      1.93 o
   1   1   3       17.82       20.67      1.58 o
   2   1   3        1.07        0.72      1.19 o
   3   1   3      112.45      120.83      4.97 o
   4   1   3       49.76       51.57      2.78 o
   5   1   3        0.00        4.22      2.79 o
   6   1   3        0.01        3.55      3.73 o
  -7   2   3        0.57        0.12      0.75 o
  -6   2   3       21.71       19.26      4.50 o
  -5   2   3       24.82       22.98      1.06 o
  -4   2   3        1.70        1.13      0.57 o
  -3   2   3       58.86       56.29      1.08 o
  -2   2   3       76.54       62.46      1.40 o
  -1   2   3      544.82      556.18      5.79 o
   0   2   3        1.61        0.79      1.05 o
   1   2   3        1.01        1.49      1.34 o
   2   2   3        7.92       10.23      1.59 o
   3   2   3       67.92       68.70      3.94 o
   4   2   3        1.30        0.54      1.35 o
   5   2   3        0.10        3.51      4.36 o
   6   2   3        3.25        6.45      3.55 o
  -7   3   3        2.49        0.48      0.98 o
  -6   3   3        0.23        0.17      0.75 o
  -5   3   3        2.00        2.66      0.69 o
  -4   3   3        1.69        0.86      0.49 o
  -3   3   3       43.50       40.18      0.96 o
  -2   3   3      311.91      330.19      3.23 o
  -1   3   3      357.33      388.21      4.06 o
   0   3   3       13.42       17.37      1.82 o
   1   3   3       35.69       38.24      2.89 o
   2   3   3       25.24       26.82      1.85 o
   3   3   3       16.59       16.44      2.55 o
   4   3   3        2.83        4.16      2.18 o
   5   3   3        0.00        2.56      2.49 o
   6   3   3        3.52       10.45      6.24 o
  -7   4   3        0.13        0.10      1.46 o
  -6   4   3       16.14        0.01      1.16 o
  -5   4   3        1.70        3.19      0.69 o
  -4   4   3       15.99       15.97      0.96 o
  -3   4   3       43.11       46.27      1.11 o
  -2   4   3      677.49      671.45      5.89 o
  -1   4   3      766.85      811.08      7.95 o
   0   4   3      206.40      219.46      3.01 o
   1   4   3        7.60        8.35      1.22 o
   2   4   3        9.13        8.68      1.57 o
   3   4   3       13.92       13.01      1.76 o
   4   4   3        1.94        1.54      1.58 o
   5   4   3        1.15       -0.31      1.54 o
  -7   5   3        0.07        0.53      1.75 o
  -6   5   3        7.11        3.06      1.34 o
  -5   5   3        2.36        3.23      0.68 o
  -4   5   3       68.77       69.20      1.53 o
  -3   5   3      229.02      234.31      2.32 o
  -2   5   3      188.51      181.60      2.10 o
  -1   5   3      142.63      149.76      2.20 o
   0   5   3      391.21      404.23      4.97 o
   1   5   3      232.72      221.04      3.90 o
   2   5   3        1.58        0.87      1.02 o
   3   5   3        0.45        1.39      1.60 o
   4   5   3        6.90        7.45      5.12 o
   5   5   3        0.02        1.05      2.42 o
  -7   6   3        8.04       13.68      3.54 o
  -6   6   3       17.12       17.10      2.38 o
  -5   6   3        0.25        0.58      0.40 o
  -4   6   3        8.77       10.45      0.71 o
  -3   6   3       34.19       39.28      0.98 o
  -2   6   3       12.51       18.42      0.80 o
  -1   6   3      129.07      129.38      2.10 o
   0   6   3      129.59      131.03      2.12 o
   1   6   3       33.15       31.74      1.36 o
   2   6   3       24.92       23.26      2.16 o
   3   6   3        6.71        5.44      2.48 o
   4   6   3        4.50        1.25      1.65 o
   5   6   3        2.35       -1.31      1.82 o
  -7   7   3        3.72        7.98      2.85 o
  -6   7   3       44.70       52.62      3.86 o
  -5   7   3       39.52       43.29      2.37 o
  -4   7   3       11.08       10.54      1.28 o
  -3   7   3       58.18       55.41      0.96 o
  -2   7   3       23.04       24.82      0.82 o
  -1   7   3      141.02      146.15      2.03 o
   0   7   3        0.83        1.50      0.69 o
   1   7   3       25.63       23.80      1.24 o
   2   7   3       15.26       15.73      2.14 o
   3   7   3       31.30       29.59      8.43 o
   4   7   3        1.63        0.72      1.46 o
   5   7   3       11.30       12.67      5.28 o
  -7   8   3        0.14        1.72      2.35 o
  -6   8   3       16.92        0.30      1.79 o
  -5   8   3      257.90      284.06      8.07 o
  -4   8   3       30.35       32.87      1.49 o
  -3   8   3       69.21       65.45      2.00 o
  -2   8   3      109.94      115.09      1.80 o
  -1   8   3       46.54       47.55      1.29 o
   0   8   3       13.06       11.45      1.04 o
   1   8   3       48.85       47.38      1.91 o
   2   8   3       40.74       35.81      1.66 o
   3   8   3       67.41       61.59      2.07 o
   4   8   3        1.06        0.35      1.36 o
   5   8   3        9.01        2.10      2.65 o
  -7   9   3        0.28        0.11      1.85 o
  -6   9   3        1.34       -0.26      1.79 o
  -5   9   3      160.16      186.40      7.24 o
  -4   9   3       30.27       34.80      1.84 o
  -3   9   3        4.24        4.69      1.36 o
  -2   9   3       26.41       25.58      1.11 o
  -1   9   3       67.43       65.81      1.82 o
   0   9   3        2.39        2.14      0.99 o
   1   9   3        6.03        6.10      1.25 o
   2   9   3      440.93      416.91      6.10 o
   3   9   3       51.16       55.67      2.36 o
   4   9   3        2.05        1.13      0.98 o
   5   9   3        1.07        0.77      2.03 o
  -7  10   3        0.04       -2.42      2.97 o
  -6  10   3        0.06       -0.27      2.34 o
  -5  10   3       81.90       81.88      5.05 o
  -4  10   3      378.01      397.95      5.74 o
  -3  10   3        1.79        2.53      1.21 o
  -2  10   3        3.94        3.61      0.74 o
  -1  10   3        0.04        0.19      0.63 o
   0  10   3      205.34      202.12      3.32 o
   1  10   3       20.07       21.40      1.49 o
   2  10   3      354.03      327.84      4.90 o
   3  10   3        0.58        0.80      0.83 o
   4  10   3        0.01       -0.78      1.52 o
   5  10   3        1.25       -0.50      1.70 o
  -7  11   3        0.07       -0.36      2.28 o
  -6  11   3       15.31       17.49     11.47 o
  -5  11   3        0.33        0.92      1.14 o
  -4  11   3       18.76       20.47      2.63 o
  -3  11   3      131.69      143.19      3.56 o
  -2  11   3       43.86       41.26      1.84 o
  -1  11   3       10.78       11.43      1.19 o
   0  11   3      427.69      417.32      5.86 o
   1  11   3       44.77       43.63      2.36 o
   2  11   3        8.18        3.88      1.53 o
   3  11   3        4.99        3.45      1.67 o
   4  11   3        5.28        1.60      1.59 o
   5  11   3        2.13        2.92      1.82 o
  -6  12   3       12.42       16.98      4.45 o
  -5  12   3       58.94       63.60      5.81 o
  -4  12   3       12.98       13.68      1.81 o
  -3  12   3      202.75      223.24      5.74 o
  -2  12   3       12.74       15.94      0.91 o
  -1  12   3        8.31        8.80      1.22 o
   0  12   3      345.54      332.76      5.11 o
   1  12   3      546.18      553.34      8.29 o
   2  12   3        3.10        2.22      0.98 o
   3  12   3        5.15        7.04      2.05 o
   4  12   3        5.52        1.50      1.60 o
   5  12   3        0.20        0.25      1.38 o
  -6  13   3        0.50        2.60      4.53 o
  -5  13   3        1.49        0.97      0.84 o
  -4  13   3       92.07       96.12      3.18 o
  -3  13   3      191.84      216.67      5.39 o
  -2  13   3       13.50       12.25      1.46 o
  -1  13   3        0.20        0.53      0.69 o
   0  13   3        3.71        3.36      1.07 o
   1  13   3      230.31      222.40      5.65 o
   2  13   3        4.83        3.66      1.42 o
   3  13   3        3.30        1.78      0.95 o
   4  13   3        1.40        0.67      1.47 o
  -6  14   3        1.09        2.69      4.73 o
  -5  14   3        2.06        2.64      2.13 o
  -4  14   3      163.17      170.77      9.10 o
  -3  14   3        4.83        3.49      1.99 o
  -2  14   3       17.27       17.45      1.30 o
  -1  14   3        2.57        2.74      0.91 o
   0  14   3        7.78        8.09      1.18 o
   1  14   3       96.28       98.24      2.44 o
   2  14   3       23.58       21.88      1.32 o
   3  14   3        4.57        2.01      1.60 o
   4  14   3        0.14        0.68      1.41 o
  -6  15   3        0.18        1.38      3.39 o
  -5  15   3        3.03        5.37      3.02 o
  -4  15   3        9.26        8.05      2.78 o
  -3  15   3        8.01        9.34      2.41 o
  -2  15   3        3.92        2.83      0.83 o
  -1  15   3       27.80       26.97      1.44 o
   0  15   3        0.75        1.72      0.93 o
   1  15   3        0.54        1.02      0.82 o
   2  15   3        0.77        1.54      1.36 o
   3  15   3        0.37       -0.11      1.37 o
   4  15   3        1.39        1.41      1.66 o
  -6  16   3        1.84        6.48      8.30 o
  -5  16   3        0.51        1.98      2.77 o
  -4  16   3       32.45       29.12      7.67 o
  -3  16   3        4.32        4.18      2.19 o
  -2  16   3        6.05        6.71      1.68 o
  -1  16   3       17.00       17.24      1.97 o
   0  16   3        0.32        1.68      1.17 o
   1  16   3       38.25       44.44      2.28 o
   2  16   3        1.88        1.47      1.41 o
   3  16   3        3.40        1.65      1.52 o
   4  16   3        0.01        0.34      1.49 o
  -5  17   3        1.85        5.03      3.95 o
  -4  17   3       15.80       14.81      5.54 o
  -3  17   3       37.47       37.02     10.72 o
  -2  17   3       25.72       27.71      2.44 o
  -1  17   3        0.01       -0.47      0.91 o
   0  17   3       15.39       12.85      1.65 o
   1  17   3       12.46       11.73      2.07 o
   2  17   3        1.65        0.14      1.35 o
   3  17   3        2.70        1.62      1.51 o
  -5  18   3        3.01        4.62      4.44 o
  -4  18   3        2.73        1.18      2.52 o
  -3  18   3        5.90        3.40      2.11 o
  -2  18   3        0.02        0.74      0.94 o
  -1  18   3        0.62       -0.27      0.80 o
   0  18   3       17.26       13.18      1.61 o
   1  18   3       28.58       33.20      2.47 o
   2  18   3        0.27        0.55      1.94 o
   3  18   3        0.41        0.24      1.39 o
  -4  19   3        1.51        2.24      3.48 o
  -3  19   3        7.64        3.12      2.16 o
  -2  19   3        0.30        0.10      0.73 o
  -1  19   3        0.10        0.09      0.80 o
   0  19   3       27.26       21.04      2.24 o
   1  19   3        5.11        6.00      1.66 o
   2  19   3        1.69        2.43      1.48 o
   3  19   3        3.08        1.78      2.22 o
  -4  20   3       11.22        8.42      4.17 o
  -3  20   3        0.10        1.34      2.85 o
  -2  20   3        0.60        1.66      1.18 o
  -1  20   3        0.03        0.28      1.04 o
   0  20   3        0.45        0.99      1.12 o
   1  20   3       11.87       12.98      1.99 o
   2  20   3       10.76       11.89      3.72 o
  -3  21   3        1.51        3.41      3.37 o
  -2  21   3        0.12       -0.23      2.51 o
  -1  21   3        0.85        2.64      1.81 o
   0  21   3        0.41        0.77      1.14 o
   1  21   3        0.75        2.27      1.55 o
  -3  22   3        0.41       10.77      7.86 o
  -2  22   3        2.24        2.44      2.77 o
  -1  22   3        0.43       -0.17      1.11 o
   0  22   3        0.21        1.49      1.26 o
   1  22   3        0.10        1.51      1.96 o
  -1  23   3        0.39        5.48      6.39 o
  -6   0   4       37.94       37.36      3.97 o
  -4   0   4        0.00       -0.20      0.89 o
  -2   0   4        1.48        1.83      1.56 o
   0   0   4     1018.86     1075.01     40.50 o
   2   0   4        5.21        7.26      2.48 o
   4   0   4        0.41        1.16      2.74 o
  -7   1   4        1.00        1.32      1.18 o
  -6   1   4        0.92       -0.16      0.89 o
  -5   1   4       15.26        7.91      2.20 o
  -4   1   4       47.53       46.01      1.37 o
  -3   1   4       16.02       16.69      1.22 o
  -2   1   4        6.40        7.50      0.89 o
  -1   1   4      124.28      127.39      2.64 o
   0   1   4      137.35      149.80      3.30 o
   1   1   4       20.91       24.09      2.39 o
   2   1   4        1.62        4.12      2.18 o
   3   1   4        1.49       -0.67      1.35 o
   4   1   4        4.45        5.25      2.29 o
   5   1   4        0.16        4.65      2.67 o
  -7   2   4        4.13       -0.12      0.74 o
  -6   2   4       13.18        5.04      2.90 o
  -5   2   4      158.55      153.89      2.51 o
  -4   2   4        2.07        1.18      0.66 o
  -3   2   4       75.59       67.20      1.44 o
  -2   2   4        0.49        1.02      0.72 o
  -1   2   4      130.47      128.26      3.27 o
   0   2   4       85.83       94.06      2.90 o
   1   2   4       61.40       71.95      2.72 o
   2   2   4        4.12        4.35      1.62 o
   3   2   4        0.06        0.34      1.37 o
   4   2   4        0.97       -2.00      2.20 o
   5   2   4        0.02       -0.25      1.88 o
  -7   3   4        0.40       -0.11      1.75 o
  -6   3   4       33.36       29.57      2.01 o
  -5   3   4        3.48        4.37      0.84 o
  -4   3   4        4.69        4.43      0.77 o
  -3   3   4       37.49       37.18      1.44 o
  -2   3   4        0.63        0.81      0.92 o
  -1   3   4       20.62       23.52      1.67 o
   0   3   4        1.75        0.10      0.99 o
   1   3   4       27.34       30.19      2.11 o
   2   3   4        3.69        3.59      2.11 o
   3   3   4        2.28        1.98      1.60 o
   4   3   4        3.93        3.51      1.95 o
   5   3   4       11.63       16.42      3.66 o
  -7   4   4        1.19        0.88      2.29 o
  -6   4   4       23.28       20.99      4.72 o
  -5   4   4      185.15      200.88      2.71 o
  -4   4   4       11.47       14.04      1.11 o
  -3   4   4        3.54        2.05      0.83 o
  -2   4   4        0.37        0.96      0.70 o
  -1   4   4       61.90       62.03      1.89 o
   0   4   4       23.40       23.24      1.85 o
   1   4   4        5.03        4.16      1.68 o
   2   4   4        5.12        7.03      1.89 o
   3   4   4        0.05       -0.51      1.43 o
   4   4   4       16.37       14.37      6.37 o
   5   4   4        0.17        5.88      3.24 o
  -7   5   4        2.74       -0.68      2.07 o
  -6   5   4        6.74        5.41      0.86 o
  -5   5   4      145.80      156.11      2.83 o
  -4   5   4      266.56      260.91      3.02 o
  -3   5   4       29.82       31.11      1.06 o
  -2   5   4       90.06       91.06      1.97 o
  -1   5   4      117.75      126.77      2.67 o
   0   5   4       57.00       57.16      1.88 o
   1   5   4        1.40       -0.28      1.12 o
   2   5   4        4.76        6.46      2.02 o
   3   5   4        7.79        5.89      2.54 o
   4   5   4       16.34       14.68      5.10 o
   5   5   4        1.01        1.51      3.35 o
  -7   6   4        2.98        6.41      3.34 o
  -6   6   4        0.33       -0.07      0.54 o
  -5   6   4       41.63       46.25      2.22 o
  -4   6   4      507.85      545.62      5.14 o
  -3   6   4        0.08       -0.39      0.54 o
  -2   6   4        1.36        2.55      1.06 o
  -1   6   4       15.65       18.50      1.87 o
   0   6   4       17.97       15.88      1.50 o
   1   6   4        4.35        4.48      1.15 o
   2   6   4        3.10        3.39      1.53 o
   3   6   4       13.57        9.81      3.09 o
   4   6   4        6.01        2.33      4.09 o
   5   6   4        0.04       -0.07      2.04 o
  -7   7   4        3.68        5.51      2.76 o
  -6   7   4        0.09        0.40      1.02 o
  -5   7   4       16.28       20.71      1.59 o
  -4   7   4      195.17      191.56      3.13 o
  -3   7   4      143.25      145.23      2.26 o
  -2   7   4       51.47       53.52      1.53 o
  -1   7   4      148.52      137.53      2.67 o
   0   7   4       64.53       61.77      2.19 o
   1   7   4       40.96       45.72      2.28 o
   2   7   4       29.45       30.91      2.58 o
   3   7   4       10.42        4.69      2.57 o
   4   7   4        1.93        0.38      2.39 o
   5   7   4        0.27        1.10      4.52 o
  -7   8   4        6.61        5.20      4.12 o
  -6   8   4        1.21        2.64      1.36 o
  -5   8   4       23.95       30.14      2.33 o
  -4   8   4        4.24        4.24      0.84 o
  -3   8   4       68.26       64.60      1.77 o
  -2   8   4      166.42      166.66      2.92 o
  -1   8   4       78.30       74.91      2.60 o
   0   8   4       73.99       70.26      2.19 o
   1   8   4      281.46      290.74      5.28 o
   2   8   4       17.97       17.01      2.17 o
   3   8   4        0.02       -0.18      1.05 o
   4   8   4        3.84        3.53      1.84 o
  -7   9   4        0.10        2.17      3.16 o
  -6   9   4        8.39        9.68      3.22 o
  -5   9   4        0.70       -0.03      1.30 o
  -4   9   4       37.28       43.42      2.74 o
  -3   9   4        0.28        0.78      0.61 o
  -2   9   4       23.22       27.81      1.31 o
  -1   9   4        0.00        0.29      0.71 o
   0   9   4        7.26        7.63      1.34 o
   1   9   4      492.00      498.18      7.19 o
   2   9   4       51.49       58.37      2.79 o
   3   9   4        9.14        6.30      3.27 o
   4   9   4        7.73       13.63      3.55 o
  -7  10   4        9.02       17.08     11.42 o
  -6  10   4        0.24        0.15      1.07 o
  -5  10   4        7.86        6.46      1.92 o
  -4  10   4       21.96       24.38      1.96 o
  -3  10   4        1.73        2.54      0.84 o
  -2  10   4      112.08      106.71      3.14 o
  -1  10   4       15.95       15.63      1.37 o
   0  10   4       22.80       25.12      1.50 o
   1  10   4       27.13       30.02      2.35 o
   2  10   4       66.63       73.82      2.62 o
   3  10   4        0.15       -0.16      1.19 o
   4  10   4        3.52        4.04      2.58 o
  -6  11   4        0.00       -0.67      1.26 o
  -5  11   4        4.78        2.95      1.71 o
  -4  11   4       21.53       20.95      1.76 o
  -3  11   4        1.50        1.29      0.84 o
  -2  11   4        1.02        1.58      0.85 o
  -1  11   4        3.74        3.68      1.26 o
   0  11   4        5.07        3.95      1.32 o
   1  11   4        7.56        7.29      1.49 o
   2  11   4      106.69      110.62      4.13 o
   3  11   4       45.06       40.45      2.92 o
   4  11   4        2.62        2.06      2.06 o
  -6  12   4        2.08        1.76      2.14 o
  -5  12   4        0.02        1.22      1.16 o
  -4  12   4        2.00        1.62      1.17 o
  -3  12   4        4.66        4.70      0.74 o
  -2  12   4        1.71        1.26      1.21 o
  -1  12   4        3.50        2.74      1.33 o
   0  12   4        3.43        2.45      1.83 o
   1  12   4        4.22        3.32      1.24 o
   2  12   4        7.02        6.68      1.45 o
   3  12   4       54.13       45.95      3.70 o
   4  12   4        2.61        2.24      2.07 o
  -6  13   4        0.90        2.38      2.56 o
  -5  13   4        0.84        2.04      1.55 o
  -4  13   4       16.38       11.67      2.92 o
  -3  13   4      122.11      121.71      3.71 o
  -2  13   4        0.01        0.92      0.87 o
  -1  13   4        0.50        0.61      1.31 o
   0  13   4       48.70       52.28      2.63 o
   1  13   4        1.16        1.66      1.18 o
   2  13   4       71.33       73.38      3.06 o
   3  13   4       23.38       17.24      2.92 o
   4  13   4        1.20        2.08      2.28 o
  -6  14   4        1.80        4.86      3.63 o
  -5  14   4        3.16        6.69      2.40 o
  -4  14   4       26.36       25.74      5.46 o
  -3  14   4       43.18       41.99      2.77 o
  -2  14   4       41.07       54.44      2.38 o
  -1  14   4        1.05        0.40      0.91 o
   0  14   4       12.04       11.78      1.57 o
   1  14   4        2.94        4.26      1.52 o
   2  14   4       30.62       25.01      3.61 o
   3  14   4        3.67        2.33      1.93 o
  -6  15   4        4.68        4.67      4.03 o
  -5  15   4        0.88        1.79      2.49 o
  -4  15   4       14.63       11.67      4.50 o
  -3  15   4        5.04        6.04      2.32 o
  -2  15   4      151.45      147.88      4.92 o
  -1  15   4        4.22        3.93      1.16 o
   0  15   4        1.40        0.37      1.03 o
   1  15   4        1.36        0.89      1.09 o
   2  15   4       34.78       34.26      2.17 o
   3  15   4        0.38        1.23      1.87 o
  -5  16   4        0.41       -0.25      2.09 o
  -4  16   4        1.79        2.75      2.08 o
  -3  16   4      105.90      112.21      5.14 o
  -2  16   4        0.77        1.67      1.03 o
  -1  16   4        0.00       -0.49      0.95 o
   0  16   4        3.08        1.38      1.15 o
   1  16   4        7.80        8.53      1.46 o
   2  16   4        7.03        6.45      2.56 o
   3  16   4        0.05        0.58      1.51 o
  -5  17   4        1.14        2.58      2.53 o
  -4  17   4       12.86        7.48      2.58 o
  -3  17   4       88.19      103.31      5.16 o
  -2  17   4        0.78        1.03      0.79 o
  -1  17   4        2.20        1.78      1.24 o
   0  17   4        5.52        7.00      1.77 o
   1  17   4        0.24        2.36      1.55 o
   2  17   4       18.43       17.12      5.08 o
  -4  18   4        3.20        3.03      2.77 o
  -3  18   4       12.01       12.47      4.47 o
  -2  18   4        2.40        0.60      0.88 o
  -1  18   4        0.64        0.14      0.86 o
   0  18   4        0.00       -1.42      1.56 o
   1  18   4        0.84        3.40      1.67 o
   2  18   4        5.51        9.48      2.38 o
  -4  19   4        4.24        0.85      2.50 o
  -3  19   4        1.87        2.74      2.22 o
  -2  19   4        2.57        2.03      1.13 o
  -1  19   4        5.68        3.52      2.35 o
   0  19   4        0.37        0.64      1.52 o
   1  19   4        0.54       -1.24      1.75 o
  -3  20   4        2.91        5.12      2.57 o
  -2  20   4        0.32        0.92      1.87 o
  -1  20   4        0.01       -0.77      1.40 o
   0  20   4        1.03        3.14      2.06 o
   1  20   4        0.03        0.84      1.51 o
  -2  21   4       20.27       26.54      7.80 o
  -1  21   4        0.00        0.71      1.81 o
   0  21   4        0.29        0.51      1.71 o
  -7   0   5        1.69        0.03      1.37 o
  -5   0   5       28.83       26.09      2.44 o
  -3   0   5       12.09       11.91      1.73 o
  -1   0   5       36.02       42.83      3.09 o
   1   0   5        4.52        6.66      3.37 o
   3   0   5        0.61        3.85      3.68 o
  -7   1   5        0.46       -0.26      1.14 o
  -6   1   5        7.64        3.29      1.54 o
  -5   1   5        0.09        0.74      0.76 o
  -4   1   5      315.14      319.52      4.34 o
  -3   1   5       21.29       19.85      1.34 o
  -2   1   5       22.85       22.30      2.34 o
  -1   1   5       22.92       22.63      1.87 o
   0   1   5        9.50        6.23      2.01 o
   1   1   5       72.15       77.29      3.95 o
   2   1   5        9.69       10.47      2.80 o
   3   1   5        0.04       -1.67      1.89 o
   4   1   5        0.01        4.28      2.37 o
  -7   2   5        2.63        0.86      1.33 o
  -6   2   5        6.30        3.30      1.49 o
  -5   2   5       26.35       27.96      2.77 o
  -4   2   5      306.34      321.98      4.40 o
  -3   2   5      214.35      210.58      3.19 o
  -2   2   5       22.18       22.48      1.48 o
  -1   2   5        9.39        9.77      1.58 o
   0   2   5        0.21       -0.86      1.27 o
   1   2   5       23.32       22.52      3.72 o
   2   2   5        1.00        1.36      1.66 o
   3   2   5        1.94        2.47      1.96 o
   4   2   5        0.21        2.22      2.69 o
  -7   3   5       10.98        5.12      3.14 o
  -6   3   5        3.82        1.80      0.98 o
  -5   3   5       24.98       24.70      1.38 o
  -4   3   5      113.34      126.56      2.68 o
  -3   3   5      328.79      320.63      4.42 o
  -2   3   5        0.80        1.09      1.17 o
  -1   3   5        2.89        3.14      1.13 o
   0   3   5      105.29      115.78      4.17 o
   1   3   5      134.13      147.43      6.17 o
   2   3   5        0.01       -1.55      1.84 o
   3   3   5        0.00       -0.64      1.90 o
   4   3   5        1.76        3.82      2.49 o
  -7   4   5        0.37        1.01      1.59 o
  -6   4   5       17.03        9.44      4.58 o
  -5   4   5        6.81        4.99      1.39 o
  -4   4   5       15.54       14.41      1.26 o
  -3   4   5      230.36      230.83      3.28 o
  -2   4   5       11.05       12.59      1.49 o
  -1   4   5        0.41        1.31      1.08 o
   0   4   5       57.70       62.56      2.84 o
   1   4   5       53.21       60.92      3.40 o
   2   4   5        8.04        9.25      2.38 o
   3   4   5        5.95       10.19      2.48 o
   4   4   5        0.27        4.91      3.20 o
  -7   5   5        0.29        2.40      1.76 o
  -6   5   5        1.27        1.69      1.12 o
  -5   5   5       43.21       39.60      3.21 o
  -4   5   5      190.47      198.69      3.26 o
  -3   5   5       30.57       26.95      1.43 o
  -2   5   5       14.70       16.38      1.98 o
  -1   5   5        4.14        3.82      1.35 o
   0   5   5        3.93        4.20      1.39 o
   1   5   5       79.38       83.04      3.69 o
   2   5   5       82.37      105.54      8.18 o
   3   5   5        0.12       -0.75      1.81 o
   4   5   5        0.24        4.19      3.35 o
  -7   6   5        1.46        3.44      1.87 o
  -6   6   5        0.24        1.46      1.31 o
  -5   6   5       12.98        8.67      1.49 o
  -4   6   5        0.33        0.98      0.67 o
  -3   6   5       17.91       18.78      1.52 o
  -2   6   5        0.02        0.72      0.95 o
  -1   6   5       26.07       26.96      2.02 o
   0   6   5        0.52        1.43      1.20 o
   1   6   5       12.42       11.30      1.71 o
   2   6   5      159.11      187.61      7.42 o
   3   6   5        8.41       10.19      3.01 o
   4   6   5        0.76        1.90      4.14 o
  -7   7   5        0.04       -1.66      1.91 o
  -6   7   5        2.09        2.08      1.46 o
  -5   7   5       57.15       57.73      1.93 o
  -4   7   5        1.74        2.06      0.84 o
  -3   7   5       29.82       30.68      1.73 o
  -2   7   5        8.91        8.70      1.53 o
  -1   7   5       47.44       51.13      2.55 o
   0   7   5        0.01       -0.87      1.32 o
   1   7   5        1.63        1.75      1.60 o
   2   7   5       62.83       69.03      3.18 o
   3   7   5       19.25       21.58      3.84 o
   4   7   5        0.08        0.15      1.83 o
  -7   8   5        2.70        2.46      1.79 o
  -6   8   5       13.90       14.26      2.39 o
  -5   8   5        2.15        1.17      0.44 o
  -4   8   5       10.23        9.17      0.94 o
  -3   8   5       21.27       18.01      1.49 o
  -2   8   5        0.06       -0.18      0.87 o
  -1   8   5        0.62        0.89      1.02 o
   0   8   5       11.00       11.53      1.81 o
   1   8   5        8.05        6.29      1.94 o
   2   8   5        0.20       -0.03      1.20 o
   3   8   5       13.35       15.03      2.25 o
   4   8   5        4.99       10.32      5.40 o
  -7   9   5        6.17        6.73      6.03 o
  -6   9   5        0.11        0.05      0.87 o
  -5   9   5        0.05        1.00      1.31 o
  -4   9   5        2.76        3.34      0.73 o
  -3   9   5       18.48       15.91      1.38 o
  -2   9   5        8.75       11.35      1.75 o
  -1   9   5        2.35        2.02      1.19 o
   0   9   5        3.21        2.71      1.22 o
   1   9   5        3.94        3.76      1.38 o
   2   9   5       15.36       10.38      4.99 o
   3   9   5        1.00        2.10      1.62 o
  -6  10   5        0.85       -0.60      1.15 o
  -5  10   5        0.01       -0.41      1.39 o
  -4  10   5        0.99        0.79      0.57 o
  -3  10   5       29.01       21.83      1.64 o
  -2  10   5       35.86       32.50      2.06 o
  -1  10   5        6.53        6.08      1.30 o
   0  10   5       36.70       34.32      2.28 o
   1  10   5       21.72       25.08      3.09 o
   2  10   5        1.36        1.36      1.95 o
   3  10   5        0.00       -0.40      1.35 o
  -6  11   5        0.22        1.52      1.77 o
  -5  11   5        7.28        7.88      4.06 o
  -4  11   5        1.43        1.28      0.87 o
  -3  11   5       21.89       11.64      3.50 o
  -2  11   5       80.62       61.96      2.24 o
  -1  11   5       65.76       69.23      3.70 o
   0  11   5        1.63        0.67      1.10 o
   1  11   5       16.63       16.42      4.03 o
   2  11   5        1.77        1.04      1.83 o
   3  11   5        0.92        2.97      1.62 o
  -6  12   5        0.65        0.91      1.71 o
  -5  12   5        0.93        1.46      2.11 o
  -4  12   5        0.42        0.93      0.65 o
  -3  12   5        0.00        0.29      1.10 o
  -2  12   5       15.00        6.71      2.07 o
  -1  12   5       51.70       51.89      3.18 o
   0  12   5        0.00       -0.26      1.29 o
   1  12   5        0.97        0.77      1.37 o
   2  12   5       12.06       13.83      2.44 o
   3  12   5        4.19        4.67      3.02 o
  -6  13   5        2.49        2.06      3.25 o
  -5  13   5        0.22        1.45      1.40 o
  -4  13   5        0.27        0.09      1.08 o
  -3  13   5        1.59        1.91      1.05 o
  -2  13   5        9.98        6.49      2.36 o
  -1  13   5        0.03        0.94      1.20 o
   0  13   5        1.48        0.92      1.59 o
   1  13   5        1.41        0.85      1.40 o
   2  13   5        1.11        1.09      1.86 o
   3  13   5        1.42        4.26      2.52 o
  -5  14   5        0.69        1.43      1.68 o
  -4  14   5        0.44       -1.49      1.55 o
  -3  14   5        5.77        3.16      1.74 o
  -2  14   5       16.47       15.90      3.52 o
  -1  14   5        1.51       -0.83      1.21 o
   0  14   5        4.75        3.23      1.53 o
   1  14   5        0.00        1.47      1.56 o
   2  14   5        0.45        0.21      1.47 o
  -5  15   5        0.19       -0.06      1.25 o
  -4  15   5        0.23        1.00      1.37 o
  -3  15   5       13.13        7.81      3.27 o
  -2  15   5        8.28        7.51      2.00 o
  -1  15   5        0.62        0.22      1.19 o
   0  15   5        0.21        0.90      1.61 o
   1  15   5        0.79       -1.59      2.08 o
   2  15   5        1.31        1.09      2.14 o
  -5  16   5        0.94        3.98      3.62 o
  -4  16   5        0.06        0.19      1.41 o
  -3  16   5        3.67        3.74      2.11 o
  -2  16   5        0.11       -0.08      1.64 o
  -1  16   5        5.59        4.78      1.88 o
   0  16   5        2.07       -0.21      1.79 o
   1  16   5        0.24       -0.37      1.74 o
   2  16   5        0.34        0.69      2.44 o
  -4  17   5        0.03        1.64      1.64 o
  -3  17   5       12.67        6.94      4.10 o
  -2  17   5        1.25        1.98      1.47 o
  -1  17   5       19.50       27.07      4.93 o
   0  17   5        0.82        3.79      2.10 o
   1  17   5        0.26        2.63      1.82 o
  -4  18   5        0.07       -0.63      1.50 o
  -3  18   5        2.40        1.31      2.51 o
  -2  18   5       41.85       44.89      4.80 o
  -1  18   5        0.58        1.09      1.43 o
   0  18   5        0.19        1.66      1.65 o
   1  18   5        0.09        2.32      2.07 o
  -3  19   5        6.45        8.92      4.27 o
  -2  19   5       35.17       50.01      7.49 o
  -1  19   5       22.74       38.39      7.47 o
   0  19   5        1.36        2.83      1.62 o
  -6   0   6       53.34       76.74      3.35 o
  -4   0   6       12.97       11.75      3.31 o
  -2   0   6      371.77      391.04      8.34 o
   0   0   6        3.60        2.29      2.92 o
   2   0   6       43.97       59.80      6.21 o
  -7   1   6        0.01       -0.02      0.81 o
  -6   1   6        0.43       -0.25      0.96 o
  -5   1   6        1.29        2.10      1.17 o
  -4   1   6       64.03       67.27      2.43 o
  -3   1   6      407.95      431.38      6.07 o
  -2   1   6       61.72       66.47      2.61 o
  -1   1   6        0.00        1.18      2.20 o
   0   1   6       14.81       15.60      2.35 o
   1   1   6        5.93        7.61      2.73 o
   2   1   6       18.91       25.29      3.56 o
   3   1   6        0.58       -0.39      2.37 o
  -7   2   6        2.42        1.77      1.79 o
  -6   2   6        2.17        1.31      1.16 o
  -5   2   6        0.01        0.20      0.93 o
  -4   2   6       38.86       41.30      1.82 o
  -3   2   6      299.24      325.35      5.08 o
  -2   2   6       11.11       10.42      1.64 o
  -1   2   6        0.20        1.00      1.20 o
   0   2   6        7.65        7.61      2.70 o
   1   2   6        1.28        1.09      1.73 o
   2   2   6       51.82       64.71      4.99 o
   3   2   6       14.56       17.76      3.79 o
  -7   3   6        1.61        2.00      1.79 o
  -6   3   6        2.35        1.61      1.16 o
  -5   3   6        2.57        1.87      1.09 o
  -4   3   6        2.85        1.41      1.05 o
  -3   3   6        7.44        7.52      1.42 o
  -2   3   6        3.43        3.28      1.61 o
  -1   3   6        0.70        2.53      1.54 o
   0   3   6        0.01        0.53      1.56 o
   1   3   6        2.25        4.21      2.27 o
   2   3   6       27.29       25.25      3.98 o
   3   3   6       24.65       28.33      3.82 o
  -7   4   6        5.67        6.02      3.68 o
  -6   4   6        0.58        1.50      1.08 o
  -5   4   6        8.53       11.36      1.28 o
  -4   4   6       84.81       87.16      2.32 o
  -3   4   6        6.16        5.60      1.34 o
  -2   4   6        0.30       -0.10      1.05 o
  -1   4   6        6.36        6.18      1.79 o
   0   4   6        1.33        0.45      1.39 o
   1   4   6        0.32       -0.23      1.45 o
   2   4   6       10.32        9.80      2.70 o
   3   4   6       27.09       29.64      5.13 o
  -7   5   6       10.28       19.64      3.14 o
  -6   5   6        0.04       -1.27      1.27 o
  -5   5   6        0.12       -0.62      0.83 o
  -4   5   6        7.30        6.41      1.34 o
  -3   5   6        3.37        3.63      1.21 o
  -2   5   6       46.87       48.95      2.28 o
  -1   5   6        0.28        1.52      1.43 o
   0   5   6        4.59        3.59      1.56 o
   1   5   6        2.52        0.83      1.42 o
   2   5   6        0.74       -1.55      2.91 o
   3   5   6        1.51        2.05      2.57 o
  -6   6   6        8.06        7.14      2.32 o
  -5   6   6        0.28        0.69      1.20 o
  -4   6   6        0.91        1.70      1.10 o
  -3   6   6        1.52        1.29      1.04 o
  -2   6   6       14.98       12.03      1.89 o
  -1   6   6        1.55        1.37      1.34 o
   0   6   6        0.02       -1.27      1.43 o
   1   6   6       62.77       69.04      3.57 o
   2   6   6        3.92        3.74      1.82 o
   3   6   6        1.88        0.20      1.97 o
  -6   7   6        3.71        6.04      2.25 o
  -5   7   6        9.68       10.00      1.54 o
  -4   7   6        4.60        3.27      1.07 o
  -3   7   6       20.20       20.92      1.75 o
  -2   7   6       44.49       43.34      2.59 o
  -1   7   6        0.88        1.62      1.50 o
   0   7   6       10.70        7.79      2.23 o
   1   7   6        0.73       -0.53      1.40 o
   2   7   6        5.29        7.03      2.28 o
   3   7   6        1.63        2.77      2.61 o
  -6   8   6        0.01        2.31      2.46 o
  -5   8   6        0.31        0.28      0.95 o
  -4   8   6       12.89        7.56      2.63 o
  -3   8   6        8.47        9.00      1.75 o
  -2   8   6       29.49       26.83      2.17 o
  -1   8   6       26.50       23.45      4.17 o
   0   8   6        2.56        0.40      1.28 o
   1   8   6        1.92        1.59      1.65 o
   2   8   6        3.57        3.38      1.88 o
  -6   9   6        0.00        2.21      2.16 o
  -5   9   6        7.70        5.51      2.05 o
  -4   9   6       33.96       29.32      5.07 o
  -3   9   6        0.19       -0.74      1.03 o
  -2   9   6        1.73        0.24      1.08 o
  -1   9   6       40.19       34.73      2.53 o
   0   9   6        0.61        1.87      1.48 o
   1   9   6        0.42       -0.55      1.40 o
   2   9   6        0.05        1.30      1.77 o
  -6  10   6        0.28        2.28      2.06 o
  -5  10   6       13.10        8.94      2.69 o
  -4  10   6       13.50       13.89      3.46 o
  -3  10   6        0.30       -0.22      0.79 o
  -2  10   6        2.16        1.49      1.26 o
  -1  10   6        0.81        1.15      1.40 o
   0  10   6        0.36        1.68      1.64 o
   1  10   6        0.34        2.26      1.69 o
   2  10   6        1.47        1.75      2.12 o
  -6  11   6        6.40        7.57      2.71 o
  -5  11   6        4.15        3.96      2.39 o
  -4  11   6        0.85        0.20      0.80 o
  -3  11   6        3.65        2.20      1.27 o
  -2  11   6        3.90        1.65      1.32 o
  -1  11   6        2.97        2.01      1.63 o
   0  11   6        0.74        0.54      1.39 o
   1  11   6        0.05        0.45      1.46 o
   2  11   6        0.00        0.01      1.68 o
  -5  12   6        0.89        2.21      2.10 o
  -4  12   6        0.00        1.22      1.60 o
  -3  12   6        0.03        0.23      1.03 o
  -2  12   6        3.49        2.95      1.45 o
  -1  12   6        1.20        1.51      1.31 o
   0  12   6        0.22        1.93      1.76 o
   1  12   6        4.51        3.33      2.15 o
   2  12   6        0.00       -0.19      1.87 o
  -5  13   6       10.27       13.55      4.39 o
  -4  13   6        1.00       -0.22      1.36 o
  -3  13   6        0.28        3.03      1.87 o
  -2  13   6        5.03        5.06      2.96 o
  -1  13   6        0.58        1.22      1.96 o
   0  13   6       12.39       10.04      4.55 o
   1  13   6        0.71        0.66      1.78 o
  -5  14   6        8.03       13.99      4.02 o
  -4  14   6        4.58        4.53      2.39 o
  -3  14   6        0.00        0.95      1.30 o
  -2  14   6        0.14        1.57      1.57 o
  -1  14   6        2.62        2.94      2.33 o
   0  14   6       16.41       12.46      5.86 o
   1  14   6        0.96        3.66      1.98 o
  -4  15   6        0.75        2.19      1.92 o
  -3  15   6        1.08        4.24      2.93 o
  -2  15   6        0.10       -0.47      1.50 o
  -1  15   6       19.78       20.70     11.40 o
   0  15   6        0.24        1.45      1.70 o
  -4  16   6        0.43       -0.71      2.00 o
  -3  16   6        0.00        0.85      2.11 o
  -2  16   6        0.02       -1.72      1.72 o
  -1  16   6        1.52        0.87      2.05 o
   0  16   6       18.46       24.10      5.86 o
  -3  17   6        1.62        2.41      2.52 o
  -2  17   6        3.09        1.55      1.44 o
  -1  17   6        2.40        3.32      2.27 o
  -5   0   7        1.44        2.29      2.43 o
  -3   0   7       14.29       14.70      5.01 o
  -1   0   7        0.00       -1.04      2.65 o
   1   0   7        0.00        0.34      3.29 o
  -6   1   7        5.17        3.97      2.32 o
  -5   1   7        7.81        8.59      1.69 o
  -4   1   7        4.42        3.65      1.41 o
  -3   1   7       44.67       50.85      2.62 o
  -2   1   7       29.33       27.73      6.41 o
  -1   1   7       13.10        8.61      4.20 o
   0   1   7        2.90        4.79      2.64 o
   1   1   7        0.02        0.00      1.60 o
   2   1   7        0.06        1.94      3.05 o
  -6   2   7       10.01       13.04      3.36 o
  -5   2   7        4.23        5.93      1.73 o
  -4   2   7        0.09        0.27      1.62 o
  -3   2   7        6.51        4.97      1.96 o
  -2   2   7       39.49       43.01      2.67 o
  -1   2   7        7.54        5.40      1.94 o
   0   2   7        0.14        0.14      1.51 o
   1   2   7        0.40        0.74      2.18 o
   2   2   7        1.75        1.27      2.62 o
  -6   3   7       11.30       11.26      3.64 o
  -5   3   7        4.14        9.58      2.13 o
  -4   3   7        0.06        0.37      1.02 o
  -3   3   7        0.52       -0.92      1.23 o
  -2   3   7       64.74       77.29      3.21 o
  -1   3   7       36.77       32.92      8.74 o
   0   3   7        1.06       -0.33      1.25 o
   1   3   7        1.26       -0.81      2.23 o
   2   3   7       13.86       14.13      5.19 o
  -6   4   7        0.68        0.86      1.27 o
  -5   4   7        8.30       10.77      1.75 o
  -4   4   7        5.28        5.00      1.76 o
  -3   4   7       29.72       24.62      7.54 o
  -2   4   7      151.30      168.11      4.59 o
  -1   4   7       21.68       14.33      4.61 o
   0   4   7        0.00       -1.57      1.77 o
   1   4   7        0.69        3.24      2.01 o
  -6   5   7        0.01        1.05      1.92 o
  -5   5   7        0.60        0.59      1.11 o
  -4   5   7        0.20       -0.16      1.02 o
  -3   5   7       44.90       52.07      3.03 o
  -2   5   7       22.16       23.96      6.65 o
  -1   5   7       21.18       10.79      4.59 o
   0   5   7        5.30        2.61      2.13 o
   1   5   7        0.58        2.63      2.12 o
  -6   6   7        0.00       -1.41      2.55 o
  -5   6   7        0.01       -0.71      1.51 o
  -4   6   7        0.01       -0.02      0.91 o
  -3   6   7       43.55       50.97      2.55 o
  -2   6   7        0.16        0.71      1.29 o
  -1   6   7        0.51       -0.23      1.42 o
   0   6   7        4.64        3.87      2.03 o
   1   6   7        0.11        1.19      2.06 o
  -5   7   7        0.46        2.68      1.23 o
  -4   7   7        0.22       -0.22      1.14 o
  -3   7   7       19.20       10.14      3.38 o
  -2   7   7        2.28        3.05      1.67 o
  -1   7   7        1.01        0.40      1.53 o
   0   7   7        2.74        1.68      1.90 o
   1   7   7        0.25        0.13      1.92 o
  -5   8   7       16.61       19.43      6.01 o
  -4   8   7        0.22       -0.74      1.31 o
  -3   8   7        2.81        0.72      1.51 o
  -2   8   7        5.59        3.49      2.08 o
  -1   8   7        6.56        7.24      2.79 o
   0   8   7        0.01       -0.26      1.48 o
   1   8   7        0.47        0.06      1.40 o
  -5   9   7        9.89       13.65      7.82 o
  -4   9   7        1.24        1.65      1.61 o
  -3   9   7        0.00       -0.79      1.33 o
  -2   9   7        0.44       -0.39      1.54 o
  -1   9   7        1.62        1.96      1.73 o
   0   9   7        0.52        2.11      1.79 o
   1   9   7        1.54        2.11      2.52 o
  -5  10   7       13.71       12.74      8.42 o
  -4  10   7       16.34       13.75      5.62 o
  -3  10   7        1.59        3.07      1.75 o
  -2  10   7        0.70        1.92      1.51 o
  -1  10   7        2.78        2.03      2.30 o
   0  10   7        0.91        2.76      2.08 o
  -4  11   7       12.21       14.31      6.89 o
  -3  11   7        4.50        2.91      1.73 o
  -2  11   7        0.02       -1.29      1.45 o
  -1  11   7        1.61        0.14      1.27 o
   0  11   7        7.62        9.81      2.38 o
  -4  12   7        1.77        1.67      2.08 o
  -3  12   7       11.57        6.74      3.30 o
  -2  12   7        0.11       -0.46      1.40 o
  -1  12   7        0.01        0.72      1.69 o
   0  12   7        2.19        5.56      3.41 o
  -3  13   7        3.99       -0.04      1.28 o
  -2  13   7        0.71        1.28      1.98 o
  -1  13   7        0.71       -0.01      1.45 o
  -2  14   7        0.60        0.55      2.88 o
  -4   0   8        0.90        1.75      2.03 o
  -2   0   8        0.17        0.02      1.51 o
   0   0   8        6.14        3.59      3.73 o
  -5   1   8       10.99       13.00      2.41 o
  -4   1   8        1.40        1.29      1.53 o
  -3   1   8        0.15        0.85      1.51 o
  -2   1   8        1.43        0.39      1.37 o
  -1   1   8       17.58        9.54      4.05 o
   0   1   8        4.12        2.72      2.44 o
  -5   2   8        1.65        3.60      1.68 o
  -4   2   8        0.09        0.96      1.36 o
  -3   2   8        0.14        1.22      1.60 o
  -2   2   8        3.96        2.40      1.87 o
  -1   2   8        2.60        1.80      2.46 o
   0   2   8        9.44        7.43      2.70 o
  -5   3   8        0.00        1.91      1.73 o
  -4   3   8        0.08        1.35      1.62 o
  -3   3   8        4.98        2.85      1.67 o
  -2   3   8        0.98       -0.83      1.70 o
  -1   3   8        1.28       -0.12      1.60 o
  -4   4   8        1.06        4.45      2.09 o
  -3   4   8        4.42        2.13      1.67 o
  -2   4   8       12.50        7.46      2.74 o
  -1   4   8        0.63        3.50      2.68 o
  -4   5   8        0.17       -0.16      0.98 o
  -3   5   8        0.05        0.30      1.57 o
  -2   5   8        1.86        2.00      1.81 o
  -1   5   8        7.46        5.56      2.30 o
  -4   6   8       18.01       28.11      7.32 o
  -3   6   8        1.61        0.88      1.61 o
  -2   6   8        2.87        1.51      1.84 o
  -1   6   8       37.95       38.85      6.80 o
  -4   7   8       10.10        9.17      3.56 o
  -3   7   8        4.16        3.84      2.34 o
  -2   7   8       20.19       13.94      4.83 o
  -1   7   8       11.97       15.47      3.10 o
  -3   8   8        6.11        2.31      1.78 o
  -2   8   8       25.63       21.02      6.29 o
 
